# Supplementary material for: Revising cancer incidence in a Central European country: a Hungarian nationwide study between 2011–2019 based on a health insurance fund database
Source: Front Oncol. 2024 Oct 1;14:1393132. doi: 10.3389/fonc.2024.1393132 (PMC11474687; doi:10.3389/fonc.2024.1393132)
Supplement: Supplementary file 1 [file Table1.xlsx]

## Sheet: SUP Table 1 
Supplementary Figure 1 Number of newly diagnosed cancer cases in the NHIF database using different definitions of cancer: at least one occurrence of cancer-related ICD-10 codes (a); at least 2 occurrences of cancer-related ICD-10 codes (b); at least 2 occurrences of cancer-related ICD-10 codes within 30–365 days (c); at least 2 occurrences of cancer-related ICD-10 codes within 30–180 days (d); id…
Supplementary Table 1A
Minimum 1 occurrence of cancer related ICD-10 codes	2011			2012			2013			2014			2015			2016			2017			2018			2019
	Male	Female	Total	Male	Female	Total	Male	Female	Total	Male	Female	Total	Male	Female	Total	Male	Female	Total	Male	Female	Total	Male	Female	Total	Male	Female	Total
All sites excl. non-melanoma (C00-97)	33969	38975	72944	32633	37624	70257	33443	36836	70279	33031	36350	69381	32731	36183	68914	32995	36599	69594	32305	34729	67034	31169	33669	64838	31370	33261	64631
Bladder cancer (C67)	2061	1012	3073	2152	1020	3172	2011	994	3005	2111	981	3092	2065	976	3041	1989	996	2985	2029	953	2982	1956	916	2872	1947	938	2885
Breast cancer (C50)	138	9593	9731	147	9066	9213	134	8754	8888	145	8489	8634	131	8438	8569	142	8673	8815	144	8407	8551	136	8477	8613	141	8173	8314
Cancer of brain and CNS (C70-72)	701	721	1422	651	670	1321	678	658	1336	652	675	1327	593	613	1206	607	567	1174	583	608	1191	595	584	1179	564	522	1086
Cancer of lip, oral cavity and pharynx (C00-14)	2077	793	2870	1979	756	2735	1983	803	2786	1907	779	2686	1812	816	2628	1930	747	2677	1714	725	2439	1622	761	2383	1672	734	2406
Cancer of the corpus uteri (C54)	-	1512	1512	-	1381	1381	-	1389	1389	-	1466	1466	-	1464	1464	-	1639	1639	-	1454	1454	-	1509	1509	-	1566	1566
Cervical cancer (C53)	-	3421	3421	-	3467	3467	-	2429	2429	-	2311	2311	-	2319	2319	-	2323	2323	-	1511	1511	-	985	985	-	974	974
Colorectal cancer (C18-21)	5707	5117	10824	5520	4808	10328	5651	4858	10509	5523	4664	10187	5504	4630	10134	5592	4557	10149	5540	4496	10036	5300	4417	9717	5726	4453	10179
Gallbladder cancer (C23-24)	246	453	699	262	455	717	274	443	717	294	442	736	266	422	688	269	405	674	263	367	630	283	351	634	245	328	573
Hodgkin tumor (C81)	158	153	311	138	141	279	139	138	277	175	153	328	148	134	282	167	124	291	121	115	236	128	141	269	130	101	231
Kidney cancer (C64-65)	1216	1012	2228	1279	977	2256	1239	1019	2258	1200	951	2151	1250	959	2209	1272	911	2183	1236	899	2135	1234	898	2132	1205	942	2147
Larynx cancer (C32)	798	160	958	721	138	859	736	145	881	725	141	866	662	140	802	696	127	823	617	107	724	618	104	722	579	103	682
Leukemia (C91-95)	1085	1109	2194	1066	1037	2103	1096	1058	2154	1222	1260	2482	1233	1151	2384	1196	1197	2393	1220	1120	2340	1071	982	2053	1069	949	2018
Liver cancer (C22)	707	442	1149	680	417	1097	694	382	1076	667	389	1056	703	418	1121	705	439	1144	715	424	1139	689	386	1075	731	401	1132
Lung cancer (C33-34)	6936	4325	11261	6578	4306	10884	6373	4401	10774	6432	4306	10738	6190	4388	10578	6271	4495	10766	6227	4570	10797	5967	4394	10361	5360	4240	9600
Melanoma of the skin (C43)	1131	1226	2357	1068	1325	2393	1144	1337	2481	1206	1395	2601	1304	1487	2791	1272	1465	2737	1325	1418	2743	1185	1361	2546	1272	1402	2674
Multiple myeloma (C88+C90)	310	427	737	306	493	799	339	450	789	369	473	842	327	451	778	321	443	764	361	473	834	379	472	851	350	461	811
Non-Hodgkin lymphoma (C82-86, C96)	813	942	1755	819	919	1738	871	1081	1952	863	1106	1969	863	935	1798	874	1037	1911	890	999	1889	902	1037	1939	983	1147	2130
Oesophageal cancer (C15)	518	145	663	511	164	675	474	149	623	528	154	682	485	127	612	499	136	635	439	136	575	474	113	587	455	128	583
Ovarian cancer (C56)	-	1244	1244	-	1217	1217	-	1291	1291	-	1208	1208	-	1226	1226	-	1216	1216	-	1194	1194	-	1154	1154	-	1093	1093
Pancreatic cancer (C25)	1085	1140	2225	1075	1152	2227	1106	1263	2369	1070	1198	2268	1113	1216	2329	1139	1284	2423	1206	1234	2440	1103	1215	2318	1113	1229	2342
Prostate cancer (C61)	4277	-	4277	3900	-	3900	4790	-	4790	4353	-	4353	4360	-	4360	4322	-	4322	4145	-	4145	4072	-	4072	4334	-	4334
Stomach cancer (C16)	1214	1008	2222	1155	967	2122	1155	915	2070	1052	874	1926	1064	876	1940	1060	839	1899	1020	777	1797	876	720	1596	923	668	1591
Testicular cancer (C62)	764	-	764	697	-	697	613	-	613	662	-	662	666	-	666	669	-	669	612	-	612	631	-	631	575	-	575
Thyroid cancer (C73)	156	549	705	143	509	652	163	599	762	155	610	765	188	599	787	202	685	887	202	610	812	171	617	788	223	685	908
Other	1871	2471	4342	1786	2239	4025	1780	2280	4060	1720	2325	4045	1804	2398	4202	1801	2294	4095	1696	2132	3828	1777	2075	3852	1773	2024	3797
Supplementary Table 1B
Minimum 2 occurrences of cancer related ICD-10 codes	2011			2012			2013			2014			2015			2016			2017			2018			2019
	Male	Female	Total	Male	Female	Total	Male	Female	Total	Male	Female	Total	Male	Female	Total	Male	Female	Total	Male	Female	Total	Male	Female	Total	Male	Female	Total
All sites excl. non-melanoma (C00-97)	30154	31490	61644	28971	30214	59185	29584	30624	60208	29529	30416	59945	29069	30250	59319	29251	30328	59579	28969	29355	58324	28014	29098	57112	27970	28745	56715
Bladder cancer (C67)	1906	896	2802	1969	907	2876	1862	898	2760	1968	868	2836	1922	880	2802	1821	890	2711	1896	855	2751	1814	815	2629	1797	866	2663
Breast cancer (C50)	72	7775	7847	81	7363	7444	72	7447	7519	96	7565	7661	71	7491	7562	72	7694	7766	85	7511	7596	80	7540	7620	92	7305	7397
Cancer of brain and CNS (C70-72)	585	550	1135	536	530	1066	563	509	1072	548	538	1086	518	480	998	501	446	947	492	483	975	504	475	979	489	424	913
Cancer of lip, oral cavity and pharynx (C00-14)	1883	615	2498	1813	588	2401	1787	616	2403	1720	618	2338	1647	635	2282	1749	590	2339	1560	582	2142	1490	580	2070	1509	552	2061
Cancer of the corpus uteri (C54)	-	1370	1370	-	1277	1277	-	1297	1297	-	1368	1368	-	1364	1364	-	1534	1534	-	1367	1367	-	1431	1431	-	1463	1463
Cervical cancer (C53)	-	2157	2157	-	1783	1783	-	1488	1488	-	1443	1443	-	1332	1332	-	1119	1119	-	886	886	-	886	886	-	862	862
Colorectal cancer (C18-21)	5221	4396	9617	5016	4218	9234	5203	4236	9439	5101	4111	9212	5064	4126	9190	5198	4068	9266	5171	3982	9153	4951	3961	8912	5293	3978	9271
Gallbladder cancer (C23-24)	205	399	604	226	400	626	246	380	626	263	390	653	232	370	602	231	361	592	235	324	559	250	305	555	199	286	485
Hodgkin tumor (C81)	143	131	274	119	126	245	121	115	236	157	132	289	126	116	242	147	109	256	113	103	216	116	129	245	113	91	204
Kidney cancer (C64-65)	1095	855	1950	1137	811	1948	1105	869	1974	1103	819	1922	1142	834	1976	1176	803	1979	1125	796	1921	1149	783	1932	1081	817	1898
Larynx cancer (C32)	742	142	884	671	121	792	700	126	826	677	125	802	629	117	746	652	111	763	587	95	682	580	89	669	546	89	635
Leukemia (C91-95)	967	952	1919	952	888	1840	991	920	1911	975	964	1939	990	859	1849	958	906	1864	1034	915	1949	950	829	1779	950	817	1767
Liver cancer (C22)	615	346	961	612	336	948	616	310	926	590	315	905	647	338	985	626	342	968	623	335	958	624	301	925	659	326	985
Lung cancer (C33-34)	6226	3681	9907	5936	3698	9634	5643	3809	9452	5747	3703	9450	5525	3821	9346	5515	3788	9303	5515	3875	9390	5263	3748	9011	4787	3711	8498
Melanoma of the skin (C43)	958	1018	1976	896	1113	2009	975	1125	2100	1054	1180	2234	1128	1268	2396	1112	1241	2353	1154	1209	2363	1020	1185	2205	1122	1181	2303
Multiple myeloma (C88+C90)	239	324	563	242	359	601	269	323	592	293	331	624	262	331	593	264	328	592	296	344	640	317	343	660	268	327	595
Non-Hodgkin lymphoma (C82-86, C96)	717	838	1555	717	799	1516	783	967	1750	778	995	1773	781	841	1622	759	923	1682	775	863	1638	800	924	1724	855	1018	1873
Oesophageal cancer (C15)	476	127	603	471	133	604	444	124	568	494	124	618	456	116	572	469	108	577	404	99	503	442	90	532	430	100	530
Ovarian cancer (C56)	-	1044	1044	-	1052	1052	-	1117	1117	-	1024	1024	-	1062	1062	-	1036	1036	-	1022	1022	-	1005	1005	-	936	936
Pancreatic cancer (C25)	981	986	1967	955	992	1947	998	1118	2116	964	1043	2007	1007	1070	2077	1024	1122	2146	1082	1085	2167	991	1082	2073	1014	1080	2094
Prostate cancer (C61)	3934	-	3934	3582	-	3582	4239	-	4239	4108	-	4108	3982	-	3982	3996	-	3996	3971	-	3971	3876	-	3876	4022	-	4022
Stomach cancer (C16)	1112	865	1977	1074	841	1915	1073	828	1901	980	762	1742	986	774	1760	978	746	1724	965	698	1663	823	662	1485	862	598	1460
Testicular cancer (C62)	659	-	659	606	-	606	530	-	530	580	-	580	576	-	576	594	-	594	539	-	539	576	-	576	510	-	510
Thyroid cancer (C73)	130	465	595	122	454	576	144	546	690	133	536	669	167	528	695	180	597	777	181	519	700	156	538	694	199	607	806
Other	1288	1558	2846	1238	1425	2663	1220	1456	2676	1200	1462	2662	1211	1497	2708	1229	1466	2695	1166	1407	2573	1242	1397	2639	1173	1311	2484
Supplementary Table 1C
Minimum 2 occurrences of cancer related ICD-10 codes within 30-365 days	2011			2012			2013			2014			2015			2016			2017			2018			2019
	Male	Female	Total	Male	Female	Total	Male	Female	Total	Male	Female	Total	Male	Female	Total	Male	Female	Total	Male	Female	Total	Male	Female	Total	Male	Female	Total
All sites excl. non-melanoma (C00-97)	28956	29137	58093	27904	28195	56099	28346	28998	57344	28363	28892	57255	28087	28828	56915	28191	29054	57245	27971	28112	56083	27113	27993	55106	27059	27655	54714
Bladder cancer (C67)	1867	878	2745	1903	876	2779	1838	855	2693	1894	859	2753	1884	843	2727	1770	867	2637	1862	843	2705	1773	795	2568	1764	841	2605
Breast cancer (C50)	65	7473	7538	73	7101	7174	65	7274	7339	89	7351	7440	60	7339	7399	58	7542	7600	77	7423	7500	71	7465	7536	81	7231	7312
Cancer of brain and CNS (C70-72)	536	511	1047	515	505	1020	532	474	1006	514	507	1021	505	447	952	481	414	895	460	442	902	478	424	902	472	394	866
Cancer of lip, oral cavity and pharynx (C00-14)	1822	558	2380	1749	533	2282	1727	575	2302	1635	565	2200	1580	582	2162	1672	532	2204	1492	557	2049	1435	536	1971	1444	494	1938
Cancer of the corpus uteri (C54)	-	1323	1323	-	1232	1232	-	1252	1252	-	1316	1316	-	1308	1308	-	1466	1466	-	1307	1307	-	1403	1403	-	1401	1401
Cervical cancer (C53)	-	1400	1400	-	1234	1234	-	1140	1140	-	1222	1222	-	1221	1221	-	1234	1234	-	887	887	-	861	861	-	826	826
Colorectal cancer (C18-21)	5021	4178	9199	4889	4055	8944	5068	4065	9133	4941	3967	8908	4924	3946	8870	5043	3898	8941	5017	3787	8804	4814	3821	8635	5127	3793	8920
Gallbladder cancer (C23-24)	201	365	566	219	368	587	232	363	595	246	370	616	219	356	575	225	354	579	228	309	537	237	283	520	187	276	463
Hodgkin tumor (C81)	145	137	282	115	122	237	122	119	241	147	135	282	130	122	252	140	108	248	109	104	213	116	124	240	115	91	206
Kidney cancer (C64-65)	1048	823	1871	1119	761	1880	1071	846	1917	1063	789	1852	1105	786	1891	1142	758	1900	1102	764	1866	1107	760	1867	1035	786	1821
Larynx cancer (C32)	729	134	863	678	116	794	696	124	820	664	121	785	615	112	727	630	100	730	593	90	683	576	94	670	539	81	620
Leukemia (C91-95)	943	919	1862	938	857	1795	977	872	1849	923	914	1837	960	809	1769	925	883	1808	1023	890	1913	953	832	1785	930	815	1745
Liver cancer (C22)	593	324	917	584	321	905	588	288	876	569	295	864	630	323	953	595	326	921	604	315	919	607	281	888	623	299	922
Lung cancer (C33-34)	5980	3499	9479	5699	3490	9189	5395	3657	9052	5566	3562	9128	5318	3677	8995	5279	3593	8872	5254	3703	8957	5052	3580	8632	4660	3580	8240
Melanoma of the skin (C43)	887	962	1849	825	1034	1859	873	1095	1968	981	1098	2079	1051	1196	2247	1019	1136	2155	1058	1111	2169	949	1084	2033	1033	1079	2112
Multiple myeloma (C88+C90)	219	291	510	226	312	538	241	271	512	274	303	577	243	294	537	253	298	551	286	326	612	299	319	618	245	308	553
Non-Hodgkin lymphoma (C82-86, C96)	688	791	1479	694	774	1468	739	937	1676	758	963	1721	752	798	1550	732	882	1614	735	835	1570	778	894	1672	827	1023	1850
Oesophageal cancer (C15)	459	123	582	463	129	592	436	118	554	479	121	600	447	116	563	455	104	559	396	86	482	432	88	520	420	100	520
Ovarian cancer (C56)	-	979	979	-	986	986	-	1052	1052	-	969	969	-	1009	1009	-	969	969	-	958	958	-	935	935	-	899	899
Pancreatic cancer (C25)	928	937	1865	896	953	1849	949	1062	2011	920	973	1893	968	1023	1991	974	1047	2021	1045	1026	2071	946	1041	1987	977	1030	2007
Prostate cancer (C61)	3854	-	3854	3518	-	3518	4092	-	4092	4049	-	4049	3969	-	3969	3979	-	3979	3968	-	3968	3859	-	3859	4002	-	4002
Stomach cancer (C16)	1063	825	1888	1023	790	1813	1031	782	1813	954	725	1679	958	738	1696	955	721	1676	938	672	1610	805	635	1440	833	575	1408
Testicular cancer (C62)	661	-	661	604	-	604	499	-	499	554	-	554	552	-	552	571	-	571	525	-	525	558	-	558	499	-	499
Thyroid cancer (C73)	132	463	595	121	448	569	147	531	678	126	513	639	162	513	675	171	552	723	176	481	657	149	514	663	189	569	758
Other	1115	1244	2359	1053	1198	2251	1028	1246	2274	1017	1254	2271	1055	1270	2325	1122	1270	2392	1023	1196	2219	1119	1224	2343	1057	1164	2221
Supplementary Table 1D
Minimum 2 occurrences of cancer related ICD-10 codes within 30-180 days	2011			2012			2013			2014			2015			2016			2017			2018			2019
	Male	Female	Total	Male	Female	Total	Male	Female	Total	Male	Female	Total	Male	Female	Total	Male	Female	Total	Male	Female	Total	Male	Female	Total	Male	Female	Total
All sites excl. non-melanoma (C00-97)	29038	28925	57963	27895	27920	55815	28258	28736	56994	28285	28572	56857	27964	28441	56405	28040	28686	56726	27785	27890	55675	26995	27762	54757	26847	27461	54308
Bladder cancer (C67)	1866	884	2750	1902	872	2774	1848	859	2707	1885	860	2745	1869	828	2697	1760	872	2632	1868	837	2705	1761	799	2560	1749	826	2575
Breast cancer (C50)	66	7581	7647	72	7161	7233	63	7302	7365	89	7356	7445	60	7327	7387	59	7499	7558	74	7380	7454	70	7432	7502	79	7222	7301
Cancer of brain and CNS (C70-72)	537	501	1038	512	503	1015	527	470	997	512	507	1019	509	442	951	478	404	882	460	432	892	468	423	891	474	394	868
Cancer of lip, oral cavity and pharynx (C00-14)	1819	553	2372	1743	531	2274	1727	566	2293	1622	554	2176	1571	570	2141	1650	526	2176	1493	541	2034	1412	528	1940	1448	495	1943
Cancer of the corpus uteri (C54)	-	1350	1350	-	1226	1226	-	1241	1241	-	1307	1307	-	1311	1311	-	1450	1450	-	1305	1305	-	1393	1393	-	1400	1400
Cervical cancer (C53)	-	1070	1070	-	981	981	-	1003	1003	-	1045	1045	-	1047	1047	-	1038	1038	-	893	893	-	867	867	-	825	825
Colorectal cancer (C18-21)	5020	4174	9194	4897	4017	8914	5044	4034	9078	4944	3942	8886	4899	3927	8826	5013	3891	8904	4962	3728	8690	4807	3792	8599	5084	3769	8853
Gallbladder cancer (C23-24)	197	368	565	214	355	569	227	362	589	245	361	606	218	352	570	225	342	567	223	305	528	234	285	519	187	276	463
Hodgkin tumor (C81)	157	138	295	123	132	255	127	123	250	146	141	287	139	125	264	141	112	253	112	105	217	120	127	247	119	92	211
Kidney cancer (C64-65)	1060	833	1893	1120	757	1877	1077	843	1920	1057	797	1854	1098	767	1865	1130	741	1871	1066	748	1814	1077	752	1829	1018	753	1771
Larynx cancer (C32)	740	142	882	680	121	801	698	121	819	669	120	789	618	115	733	623	102	725	596	88	684	578	93	671	540	80	620
Leukemia (C91-95)	947	909	1856	927	846	1773	964	863	1827	925	914	1839	947	807	1754	918	869	1787	1024	893	1917	939	796	1735	917	813	1730
Liver cancer (C22)	591	323	914	577	318	895	583	284	867	569	294	863	615	317	932	590	320	910	599	317	916	606	284	890	616	298	914
Lung cancer (C33-34)	5978	3496	9474	5659	3471	9130	5368	3645	9013	5529	3525	9054	5291	3636	8927	5261	3559	8820	5194	3676	8870	5030	3544	8574	4612	3532	8144
Melanoma of the skin (C43)	886	982	1868	846	1061	1907	868	1070	1938	973	1108	2081	1038	1195	2233	1022	1145	2167	1053	1108	2161	950	1071	2021	1022	1077	2099
Multiple myeloma (C88+C90)	217	290	507	229	302	531	235	272	507	272	294	566	241	296	537	253	284	537	278	322	600	291	311	602	247	302	549
Non-Hodgkin lymphoma (C82-86, C96)	693	790	1483	704	778	1482	729	918	1647	760	963	1723	755	778	1533	736	894	1630	742	839	1581	783	887	1670	811	1008	1819
Oesophageal cancer (C15)	460	123	583	463	125	588	431	118	549	481	119	600	452	115	567	455	103	558	395	87	482	432	88	520	420	99	519
Ovarian cancer (C56)	-	978	978	-	992	992	-	1051	1051	-	963	963	-	996	996	-	956	956	-	959	959	-	928	928	-	885	885
Pancreatic cancer (C25)	927	929	1856	891	945	1836	942	1054	1996	912	960	1872	966	1011	1977	966	1033	1999	1034	1022	2056	946	1027	1973	966	1017	1983
Prostate cancer (C61)	3854	-	3854	3521	-	3521	4078	-	4078	4041	-	4041	3955	-	3955	3960	-	3960	3963	-	3963	3856	-	3856	3986	-	3986
Stomach cancer (C16)	1065	808	1873	1015	796	1811	1026	775	1801	951	707	1658	954	731	1685	948	720	1668	934	666	1600	805	639	1444	827	573	1400
Testicular cancer (C62)	729	-	729	654	-	654	544	-	544	577	-	577	590	-	590	577	-	577	532	-	532	574	-	574	507	-	507
Thyroid cancer (C73)	141	487	628	121	464	585	142	552	694	127	512	639	156	511	667	173	557	730	177	478	655	153	507	660	184	569	753
Other	1088	1216	2304	1025	1166	2191	1010	1210	2220	999	1223	2222	1023	1237	2260	1102	1269	2371	1006	1161	2167	1103	1189	2292	1034	1156	2190
Supplementary Table 1E
Prevalent cancer patients	2011			2012			2013			2014			2015			2016			2017			2018			2019
	Male	Female	Total	Male	Female	Total	Male	Female	Total	Male	Female	Total	Male	Female	Total	Male	Female	Total	Male	Female	Total	Male	Female	Total	Male	Female	Total
All sites excl. non-melanoma (C00-97)	131443	170184	301627	139429	182693	322122	147676	195330	343006	155886	207452	363338	163338	219156	382494	170687	230422	401109	177417	241027	418444	183176	250549	433725	188638	259634	448272
Bladder cancer (C67)	10373	4935	15308	11231	5428	16659	11913	5865	17778	12739	6268	19007	13471	6643	20114	13962	7036	20998	14512	7353	21865	14980	7642	22622	15312	7917	23229
Breast cancer (C50)	398	68319	68717	444	72427	72871	482	76455	76937	532	80392	80924	552	84167	84719	572	87780	88352	614	91171	91785	643	94426	95069	693	97331	98024
Cancer of brain and CNS (C70-72)	1934	1950	3884	2081	2080	4161	2217	2194	4411	2306	2328	4634	2402	2370	4772	2456	2420	4876	2514	2534	5048	2587	2631	5218	2665	2633	5298
Cancer of lip, oral cavity and pharynx (C00-14)	6299	2420	8719	6587	2636	9223	6881	2857	9738	7108	3112	10220	7285	3322	10607	7497	3470	10967	7563	3676	11239	7662	3818	11480	7779	3951	11730
Cancer of the corpus uteri (C54)	-	7204	7204	-	7976	7976	-	8742	8742	-	9600	9600	-	10351	10351	-	11311	11311	-	12057	12057	-	12837	12837	-	13612	13612
Cervical cancer (C53)	-	5601	5601	-	6104	6104	-	6617	6617	-	7172	7172	-	7735	7735	-	8211	8211	-	8628	8628	-	9020	9020	-	9317	9317
Colorectal cancer (C18-21)	23751	20908	44659	25238	22491	47729	26906	23982	50888	28380	25382	53762	29731	26780	56511	31168	28002	59170	32558	29122	61680	33646	30149	63795	34964	31123	66087
Gallbladder cancer (C23-24)	457	804	1261	481	829	1310	551	862	1413	601	896	1497	606	917	1523	630	953	1583	663	969	1632	727	970	1697	706	973	1679
Hodgkin tumor (C81)	1452	1506	2958	1528	1611	3139	1621	1691	3312	1725	1781	3506	1815	1874	3689	1904	1942	3846	1974	2012	3986	2046	2098	4144	2112	2140	4252
Kidney cancer (C64-65)	6177	4986	11163	6738	5400	12138	7206	5908	13114	7698	6299	13997	8194	6727	14921	8735	7108	15843	9146	7496	16642	9602	7804	17406	9961	8142	18103
Larynx cancer (C32)	3777	737	4514	3890	767	4657	4026	812	4838	4152	847	4999	4182	884	5066	4268	893	5161	4265	900	5165	4287	902	5189	4268	896	5164
Leukemia (C91-95)	5384	5351	10735	5645	5574	11219	5903	5850	11753	6155	6147	12302	6451	6369	12820	6680	6604	13284	7047	6878	13925	7290	7076	14366	7522	7201	14723
Liver cancer (C22)	1108	671	1779	1189	703	1892	1265	709	1974	1291	745	2036	1360	818	2178	1436	871	2307	1502	927	2429	1524	924	2448	1619	986	2605
Lung cancer (C33-34)	16562	11277	27839	16987	12067	29054	17005	12838	29843	17352	13465	30817	17518	14095	31613	17825	14579	32404	17976	15217	33193	18040	15620	33660	17669	16054	33723
Melanoma of the skin (C43)	5821	8140	13961	6360	9029	15389	6966	9868	16834	7655	10752	18407	8401	11699	20100	9058	12607	21665	9787	13475	23262	10338	14262	24600	10987	15051	26038
Multiple myeloma (C88+C90)	1104	1633	2737	1162	1766	2928	1225	1860	3085	1329	1935	3264	1402	2026	3428	1475	2106	3581	1562	2222	3784	1647	2300	3947	1714	2373	4087
Non-Hodgkin lymphoma (C82-86, C96)	4031	4946	8977	4370	5369	9739	4785	5949	10734	5155	6528	11683	5551	6932	12483	5858	7387	13245	6173	7796	13969	6526	8162	14688	6907	8672	15579
Oesophageal cancer (C15)	950	278	1228	952	284	1236	945	285	1230	947	300	1247	979	309	1288	1004	300	1304	958	307	1265	998	296	1294	1016	299	1315
Ovarian cancer (C56)	-	4649	4649	-	4982	4982	-	5386	5386	-	5641	5641	-	5925	5925	-	6224	6224	-	6545	6545	-	6765	6765	-	6987	6987
Pancreatic cancer (C25)	1780	1822	3602	1864	1957	3821	1976	2102	4078	2058	2182	4240	2166	2311	4477	2329	2507	4836	2451	2613	5064	2451	2668	5119	2488	2822	5310
Prostate cancer (C61)	25397	-	25397	26649	-	26649	28615	-	28615	30354	-	30354	31735	-	31735	33016	-	33016	34235	-	34235	35218	-	35218	36371	-	36371
Stomach cancer (C16)	3000	2524	5524	3110	2631	5741	3165	2747	5912	3185	2833	6018	3247	2907	6154	3344	2980	6324	3390	3018	6408	3316	3051	6367	3328	3028	6356
Testicular cancer (C62)	6032	-	6032	6561	-	6561	7020	-	7020	7532	-	7532	8014	-	8014	8519	-	8519	8965	-	8965	9443	-	9443	9853	-	9853
Thyroid cancer (C73)	869	3590	4459	955	3953	4908	1066	4424	5490	1159	4860	6019	1287	5300	6587	1430	5812	7242	1572	6254	7826	1682	6682	8364	1837	7200	9037
Other	4787	5933	10720	5407	6629	12036	5937	7327	13264	6473	7987	14460	6989	8695	15684	7521	9319	16840	7990	9857	17847	8523	10446	18969	8867	10926	19793

## Sheet: Sup Table 2
Supplementary Table 2 Number and percentage of cancer-related interventions by different definitions of cancer types
Number of interventions during the study period (2011 to Jun 2022)
		Definition of ONLY 1 cancer related ICD code										Definition of at least 2 cancer related ICD codes										Definition of ONLY 2 or more cancer related ICD codes BUT repeated within 30 to 365 days
	Number of patients	CT scan	In hospital chemoth.	Morphology in hospital	Cancer related surgery	Radiother.	Chemoth. in outpatient care	Total intervention	Total intervention without CT scan		Number of patients	CT scan	In hospital chemoth.	Morphology in hospital	Cancer related surgery	Radiother.	Chemoth. in outpatient care	Total intervention	Total intervention without CT scan		Number of patients	CT scan	In hospital chemoth.	Morphology in hospital	Cancer related surgery	Radiother.	Chemoth. in outpatient care	Total intervention	Total intervention without CT scan
All sites excl. non-melanoma (C00-97)	99306	10400	104	12728	10669	703	1041	25448	16462		632585	361739	181628	447020	340770	162914	251023	544222	515591		36311	6923	316	10195	9109	802	1402	18352	13790
Bladder cancer (C67)	2771	177	<10	344	491	<10	38	787	640		29466	13949	3479	19359	21491	3684	12421	25862	25067		1312	172	<10	360	537	<10	91	745	645
Breast cancer (C50)	12907	517	<10	428	363	23	56	1139	655		81968	56012	30578	65089	63492	46954	62156	75094	74113		3666	350	18	544	549	45	166	1123	888
Cancer of brain and CNS (C70-72)	2395	627	<10	596	87	88	14	1105	637		10853	6348	723	8020	4329	5330	4197	9124	8406		829	282	<10	382	175	110	31	586	445
Cancer of lip, oral cavity and pharynx (C00-14)	3646	401	21	471	677	110	67	1135	874		24149	16888	7061	19273	14514	13539	8708	22007	21131		1470	441	21	423	508	105	53	871	641
Cancer of the corpus uteri (C54)	1079	108	<10	177	184	<10	12	339	250		15297	11549	2132	11588	11358	7779	2840	14347	13735		781	204	<10	287	356	16	12	515	419
Cervical cancer (C53)	7951	151	<10	213	189	<10	13	414	282		13561	7495	2693	7964	5493	5608	2010	9233	8747		3085	185	<10	207	238	<10	<10	415	301
Colorectal cancer (C18-21)	10299	989	15	1052	833	18	46	2346	1468		99522	66593	46070	76445	77431	16752	27462	90816	88089		4468	846	25	1432	1707	29	82	2636	2143
Gallbladder cancer (C23-24)	882	128	<10	121	89	<10	<10	305	192		6281	2035	1034	3503	2682	164	923	4674	4402		354	61	<10	93	101	<10	<10	202	152
Hodgkin tumor (C81)	346	25	<10	19	14	<10	<10	49	27		2647	1342	1121	2311	1574	568	737	2418	2341		116	18	<10	14	11	<10	<10	35	20
Kidney cancer (C64-65)	2634	553	<10	264	219	10	11	874	378		20603	13525	961	10205	9884	1797	4110	17460	13450		1258	423	<10	319	300	10	21	752	443
Larynx cancer (C32)	618	84	<10	67	90	<10	<10	198	132		7966	5335	1664	6333	6067	4293	2034	7283	7112		339	72	<10	59	92	<10	<10	156	115
Leukemia (C91-95)	3819	125	<10	197	53	<10	205	502	396		19767	3432	2134	11627	7757	538	9208	14982	14510		794	37	<10	198	87	<10	94	302	274
Liver cancer (C22)	1689	407	<10	169	32	<10	28	572	199		10179	4006	858	5501	2121	301	2565	7100	6425		567	183	<10	132	43	<10	23	313	166
Lung cancer (C33-34)	13450	2733	16	1096	206	67	116	3848	1269		99137	54007	40802	73879	21212	27862	34820	82719	77357		4734	1524	125	1503	415	237	309	2869	1762
Melanoma of the skin (C43)	4057	201	<10	573	522	60	22	901	774		24073	11638	2427	12502	12561	3372	5301	17473	15136		2124	207	<10	595	537	53	27	836	721
Multiple myeloma (C88+C90)	2062	121	<10	74	14	<10	28	214	105		6453	1603	352	4598	3821	662	4334	5088	4934		522	50	<10	77	39	<10	42	130	96
Non-Hodgkin lymphoma (C82-86, C96)	2432	194	<10	143	97	<10	155	482	313		18726	6921	4119	11802	8746	1856	12980	16406	15741		782	117	18	143	93	13	127	317	242
Oesophageal cancer (C15)	616	62	<10	46	16	<10	<10	114	58		6063	3565	1773	4638	2539	2420	1994	5298	5063		217	62	<10	48	29	<10	11	108	62
Ovarian cancer (C56)	1834	308	<10	216	198	<10	<10	603	320		11129	6899	6226	8065	5644	481	3671	9390	8655		762	205	14	154	132	<10	13	386	223
Pancreatic cancer (C25)	2875	705	<10	232	126	<10	27	997	341		22649	9065	7683	13938	8211	743	5695	17317	16189		1166	305	23	292	217	<10	50	696	436
Prostate cancer (C61)	3353	227	<10	340	242	10	72	692	499		42219	30405	4069	30205	16823	14734	30862	39912	38868		985	185	<10	215	161	12	128	499	377
Stomach cancer (C16)	1776	152	<10	193	65	<10	12	376	237		18305	9319	5868	12596	10072	1045	5208	15619	14899		848	159	11	271	235	<10	30	489	381
Testicular cancer (C62)	821	55	<10	50	81	<10	<10	139	92		6179	5153	3197	4114	3340	236	1595	5628	4655		390	79	<10	63	93	<10	<10	153	101
Thyroid cancer (C73)	1107	47	<10	93	190	<10	<10	261	222		7515	2229	98	4687	4367	417	678	5939	5605		564	61	<10	90	162	<10	<10	229	189
Other	13887	1303	18	5554	5591	248	100	7056	6102		27878	12426	4506	18778	15241	1779	4514	23033	20961		4178	695	17	2294	2292	125	67	2989	2548
Percentage of interventions during the study period (2011 to Jun 2022)
		Definition of ONLY 1 cancer related ICD code										Definition of at least 2 cancer related ICD codes									Definition of ONLY 2 or more cancer related ICD codes BUT repeated within 30 to 365 days
		CT scan	In hospital chemoth.	Morphology in hospital	Cancer related surgery	Radiother.	Chemoth. in outpatient care	Total intervention	Total intervention without CT scan		Number of patients	CT scan	In hospital chemoth.	Morphology in hospital	Cancer related surgery	Radiother.	Chemoth. in outpatient care	Total intervention	Total intervention without CT scan		Number of patients	CT scan	In hospital chemoth.	Morphology in hospital	Cancer related surgery	Radiother.	Chemoth. in outpatient care	Total intervention	Total intervention without CT scan
All sites excl. non-melanoma (C00-97)	99306	0.104727	0.00104727	0.128169	0.107436	0.00707913	0.0104828	0.256258	0.16577		632585	0.571843	0.28712	0.706656	0.538694	0.257537	0.396821	0.860314	0.815054		36311	0.190658	0.0087026	0.280769	0.250861	0.022087	0.0386109	0.505412	0.379775
Bladder cancer (C67)	2771	0.0638759	NA	0.124143	0.177192	NA	0.0137135	0.284013	0.230964		29466	0.473393	0.118068	0.656995	0.729349	0.125025	0.421537	0.87769	0.850709		1312	0.131098	NA	0.27439	0.409299	NA	0.0693598	0.567835	0.491616
Breast cancer (C50)	12907	0.0400558	NA	0.0331603	0.0281243	0.00178198	0.00433873	0.0882467	0.0507477		81968	0.68334	0.373048	0.794078	0.774595	0.572833	0.758296	0.916138	0.90417		3666	0.0954719	0.00490998	0.148391	0.149755	0.012275	0.045281	0.306328	0.242226
Cancer of brain and CNS (C70-72)	2395	0.261795	NA	0.248852	0.0363257	0.0367432	0.00584551	0.461378	0.265971		10853	0.584907	0.0666175	0.738966	0.398876	0.491108	0.386713	0.840689	0.774532		829	0.340169	NA	0.460796	0.211098	0.13269	0.0373945	0.706876	0.536791
Cancer of lip, oral cavity and pharynx (C00-14)	3646	0.109984	0.00575974	0.129183	0.185683	0.03017	0.0183763	0.3113	0.239715		24149	0.699325	0.292393	0.798087	0.601019	0.560644	0.360595	0.911301	0.875026		1470	0.3	0.0142857	0.287755	0.345578	0.0714286	0.0360544	0.592517	0.436054
Cancer of the corpus uteri (C54)	1079	0.100093	NA	0.164041	0.170528	NA	0.0111214	0.31418	0.231696		15297	0.754985	0.139374	0.757534	0.742499	0.508531	0.185657	0.937896	0.897888		781	0.261204	NA	0.367478	0.455826	0.0204866	0.0153649	0.659411	0.536492
Cervical cancer (C53)	7951	0.0189913	NA	0.0267891	0.0237706	NA	0.00163501	0.0520689	0.0354672		13561	0.552688	0.198584	0.587272	0.405059	0.413539	0.148219	0.680849	0.645011		3085	0.0599676	NA	0.0670989	0.0771475	NA	NA	0.134522	0.0975689
Colorectal cancer (C18-21)	10299	0.0960287	0.00145645	0.102146	0.0808816	0.00174774	0.00446645	0.227789	0.142538		99522	0.669128	0.462913	0.768122	0.778029	0.168325	0.275939	0.912522	0.885121		4468	0.189346	0.00559534	0.320501	0.38205	0.0064906	0.0183527	0.589973	0.479633
Gallbladder cancer (C23-24)	882	0.145125	NA	0.137188	0.100907	NA	NA	0.345805	0.217687		6281	0.323993	0.164623	0.557714	0.427002	0.0261105	0.146951	0.744149	0.700844		354	0.172316	NA	0.262712	0.285311	NA	NA	0.570621	0.429379
Hodgkin tumor (C81)	346	0.0722543	NA	0.0549133	0.0404624	NA	NA	0.141618	0.0780347		2647	0.506989	0.423498	0.873064	0.594635	0.214583	0.278428	0.913487	0.884397		116	0.155172	NA	0.12069	0.0948276	NA	NA	0.301724	0.172414
Kidney cancer (C64-65)	2634	0.209947	NA	0.100228	0.0831435	0.00379651	0.00417616	0.331815	0.143508		20603	0.656458	0.0466437	0.495316	0.479736	0.0872203	0.199486	0.847449	0.652818		1258	0.336248	NA	0.253577	0.238474	0.00794913	0.0166932	0.597774	0.352146
Larynx cancer (C32)	618	0.135922	NA	0.108414	0.145631	NA	NA	0.320388	0.213592		7966	0.669721	0.208888	0.795004	0.761612	0.538915	0.255335	0.914261	0.892794		339	0.212389	NA	0.174041	0.271386	NA	NA	0.460177	0.339233
Leukemia (C91-95)	3819	0.0327311	NA	0.0515842	0.013878	NA	0.053679	0.131448	0.103692		19767	0.173623	0.107958	0.588203	0.392422	0.0272171	0.465827	0.75793	0.734052		794	0.0465995	NA	0.24937	0.109572	NA	0.118388	0.380353	0.345088
Liver cancer (C22)	1689	0.240971	NA	0.100059	0.0189461	NA	0.0165779	0.338662	0.117821		10179	0.393555	0.0842912	0.540426	0.20837	0.0295707	0.251989	0.697514	0.631201		567	0.322751	NA	0.232804	0.0758377	NA	0.0405644	0.552028	0.292769
Lung cancer (C33-34)	13450	0.203197	0.00118959	0.081487	0.015316	0.00498141	0.00862454	0.286097	0.0943494		99137	0.544771	0.411572	0.745221	0.213967	0.281045	0.351231	0.834391	0.780304		4734	0.321926	0.0264047	0.31749	0.0876637	0.0500634	0.0652725	0.606041	0.372201
Melanoma of the skin (C43)	4057	0.049544	NA	0.141237	0.128667	0.0147893	0.00542273	0.222085	0.190781		24073	0.483446	0.100818	0.519337	0.521788	0.140074	0.220205	0.725834	0.628754		2124	0.0974576	NA	0.280132	0.252825	0.0249529	0.0127119	0.393597	0.339454
Multiple myeloma (C88+C90)	2062	0.0586809	NA	0.0358875	0.00678952	NA	0.013579	0.103783	0.0509214		6453	0.248412	0.0545483	0.712537	0.592128	0.102588	0.671626	0.78847	0.764606		522	0.0957854	NA	0.14751	0.0747126	NA	0.0804598	0.249042	0.183908
Non-Hodgkin lymphoma (C82-86, C96)	2432	0.0797697	NA	0.0587993	0.0398849	NA	0.0637336	0.198191	0.128701		18726	0.369593	0.219962	0.630247	0.467051	0.0991135	0.693154	0.876108	0.840596		782	0.149616	0.0230179	0.182864	0.118926	0.016624	0.162404	0.405371	0.309463
Oesophageal cancer (C15)	616	0.100649	NA	0.0746753	0.025974	NA	NA	0.185065	0.0941558		6063	0.587993	0.292429	0.764968	0.41877	0.399142	0.32888	0.873825	0.835065		217	0.285714	NA	0.221198	0.133641	NA	0.0506912	0.497696	0.285714
Ovarian cancer (C56)	1834	0.167939	NA	0.117775	0.107961	NA	NA	0.32879	0.174482		11129	0.619912	0.559439	0.724683	0.507143	0.0432204	0.329859	0.843742	0.777698		762	0.269029	0.0183727	0.2021	0.173228	NA	0.0170604	0.506562	0.292651
Pancreatic cancer (C25)	2875	0.245217	NA	0.0806957	0.0438261	NA	0.0093913	0.346783	0.118609		22649	0.400238	0.33922	0.615391	0.362533	0.032805	0.251446	0.764581	0.714778		1166	0.261578	0.0197256	0.250429	0.186106	NA	0.0428816	0.596913	0.373928
Prostate cancer (C61)	3353	0.0677006	NA	0.101402	0.0721742	0.0029824	0.0214733	0.206382	0.148822		42219	0.720173	0.0963784	0.715436	0.39847	0.34899	0.730998	0.945356	0.920628		985	0.187817	NA	0.218274	0.163452	0.0121827	0.129949	0.506599	0.382741
Stomach cancer (C16)	1776	0.0855856	NA	0.108671	0.0365991	NA	0.00675676	0.211712	0.133446		18305	0.509096	0.320568	0.688118	0.550232	0.0570882	0.284512	0.853264	0.813931		848	0.1875	0.0129717	0.319575	0.277123	NA	0.0353774	0.576651	0.449292
Testicular cancer (C62)	821	0.0669915	NA	0.0609013	0.0986602	NA	NA	0.169306	0.112058		6179	0.833954	0.517398	0.665804	0.540541	0.0381939	0.258132	0.910827	0.753358		390	0.202564	NA	0.161538	0.238462	NA	NA	0.392308	0.258974
Thyroid cancer (C73)	1107	0.0424571	NA	0.0840108	0.171635	NA	NA	0.235772	0.200542		7515	0.296607	0.0130406	0.623686	0.581104	0.055489	0.0902196	0.790286	0.745842		564	0.108156	NA	0.159574	0.287234	NA	NA	0.406028	0.335106
Other	13887	0.0938288	0.00129618	0.399942	0.402607	0.0178584	0.00720098	0.508101	0.439404		27878	0.445728	0.161633	0.673578	0.546703	0.0638138	0.16192	0.826207	0.751883		4178	0.166348	0.00406893	0.549067	0.548588	0.0299186	0.0160364	0.715414	0.609861
									0.83423

## Sheet: SUP Table 3
Supplementary Table 3 Incidence and cause-specific mortality of cancer in Hungary by sex and age based on NHIF and CSO databases. NHIF: National Health Insurance Fund. CSO: Central Statistical Office.
Incidence by age (Supplementary table 3A)		2011			2012			2013			2014			2015			2016			2017			2018			2019
	Age	Male	Female	Total	Male	Female	Total	Male	Female	Total	Male	Female	Total	Male	Female	Total	Male	Female	Total	Male	Female	Total	Male	Female	Total	Male	Female	Total
All sites excl. non-melanoma (C00-97)	0-18	211	154	365	217	190	407	204	184	388	185	171	356	177	179	356	197	154	351	194	152	346	176	172	348	196	149	345
	19-29	394	358	752	343	341	684	324	318	642	355	328	683	316	344	660	326	386	712	318	309	627	313	318	631	292	276	568
	30-39	830	1133	1963	724	1126	1850	798	1200	1998	780	1131	1911	781	1175	1956	731	1121	1852	672	1074	1746	692	1049	1741	593	997	1590
	40-49	1681	2428	4109	1669	2367	4036	1620	2461	4081	1643	2504	4147	1592	2699	4291	1715	2872	4587	1624	2829	4453	1641	2721	4362	1583	2727	4310
	50-59	6317	5860	12177	5842	5478	11320	5652	5495	11147	5292	5279	10571	4773	4768	9541	4517	4738	9255	4424	4338	8762	4073	4360	8433	4113	4319	8432
	60-69	9319	8145	17464	9273	7707	16980	9603	8105	17708	9851	8380	18231	10067	8676	18743	10511	8853	19364	10266	8675	18941	10013	8547	18560	9683	8344	18027
	70-79	7794	7304	15098	7352	7206	14558	7902	7421	15323	7937	7338	15275	8009	7432	15441	7960	7465	15425	8250	7442	15692	8067	7518	15585	8458	7639	16097
	80≤	3608	5018	8626	3551	4994	8545	3481	4949	8430	3486	4884	8370	3354	4688	8042	3294	4652	7946	3221	4539	7760	3039	4390	7429	3052	4254	7306
	Total	30154	30400	60554	28971	29409	58380	29584	30133	59717	29529	30015	59544	29069	29961	59030	29251	30241	59492	28969	29358	58327	28014	29075	57089	27970	28705	56675
Bladder cancer (C67)	0-18	<10	<10	<10	<10	<10	<10	<10	<10	<10	<10	<10	<10	<10	<10	<10	<10	<10	<10	<10	<10	<10	<10	<10	<10	<10	<10	<10
	19-29	<10	<10	10	<10	<10	<10	<10	<10	<10	<10	<10	11	<10	<10	<10	<10	<10	<10	<10	<10	<10	<10	<10	<10	<10	<10	<10
	30-39	13	13	26	15	<10	24	23	<10	29	27	<10	32	24	<10	30	16	<10	22	18	<10	23	23	<10	27	23	10	33
	40-49	51	31	82	71	40	111	74	29	103	63	21	84	82	31	113	61	25	86	66	30	96	72	25	97	73	25	98
	50-59	318	163	481	315	153	468	269	160	429	289	138	427	255	125	380	203	118	321	207	113	320	189	99	288	192	114	306
	60-69	611	254	865	650	259	909	602	258	860	674	290	964	651	301	952	649	315	964	693	299	992	625	289	914	616	276	892
	70-79	587	257	844	567	258	825	582	243	825	600	235	835	604	227	831	594	257	851	604	247	851	615	225	840	639	295	934
	80≤	316	176	492	343	186	529	309	197	506	306	177	483	304	185	489	293	167	460	302	158	460	286	168	454	250	141	391
	Total	1906	896	2802	1969	907	2876	1862	898	2760	1968	868	2836	1922	880	2802	1821	890	2711	1896	855	2751	1814	815	2629	1797	866	2663
Breast cancer (C50)	0-18	<10	<10	<10	<10	<10	<10	<10	<10	<10	<10	<10	<10	<10	<10	<10	<10	<10	<10	<10	<10	<10	<10	<10	<10	<10	<10	<10
	19-29	<10	42	43	<10	35	36	<10	40	42	<10	30	33	<10	43	46	<10	45	45	<10	33	35	<10	51	52	<10	35	36
	30-39	<10	333	335	<10	338	339	<10	342	345	<10	311	314	<10	325	327	<10	341	343	<10	361	362	<10	364	365	<10	320	324
	40-49	<10	906	914	<10	857	863	<10	918	922	<10	902	907	10	1023	1033	<10	1100	1108	<10	1114	1120	<10	1083	1088	<10	1097	1103
	50-59	<10	1703	1711	18	1581	1599	11	1532	1543	22	1509	1531	11	1338	1349	14	1363	1377	10	1264	1274	14	1292	1306	16	1308	1324
	60-69	19	2205	2224	25	2046	2071	17	2092	2109	26	2182	2208	20	2146	2166	24	2250	2274	32	2196	2228	23	2130	2153	28	1969	1997
	70-79	24	1609	1633	22	1509	1531	27	1620	1647	27	1653	1680	17	1680	1697	16	1667	1683	25	1643	1668	21	1707	1728	26	1685	1711
	80≤	<10	974	983	<10	997	1005	<10	903	910	10	974	984	<10	934	942	<10	924	932	<10	897	906	14	911	925	11	890	901
	Total	72	7775	7847	81	7363	7444	72	7447	7519	96	7565	7661	71	7491	7562	72	7694	7766	85	7511	7596	80	7540	7620	92	7305	7397
Cancer of brain and CNS (C70-72)	0-18	42	23	65	39	36	75	36	29	65	28	20	48	27	28	55	26	15	41	26	24	50	29	26	55	29	26	55
	19-29	31	19	50	23	14	37	31	17	48	23	14	37	22	21	43	25	12	37	16	15	31	19	12	31	20	<10	29
	30-39	61	40	101	32	48	80	57	31	88	43	46	89	33	37	70	36	28	64	35	28	63	37	30	67	27	21	48
	40-49	48	56	104	52	39	91	63	41	104	62	42	104	61	54	115	66	48	114	48	48	96	63	44	107	51	39	90
	50-59	117	83	200	99	102	201	106	84	190	101	86	187	95	59	154	86	56	142	92	64	156	76	64	140	76	67	143
	60-69	142	123	265	155	134	289	119	120	239	135	138	273	132	111	243	147	115	262	141	129	270	154	117	271	138	105	243
	70-79	95	130	225	101	108	209	108	110	218	111	119	230	104	102	206	85	109	194	89	114	203	90	119	209	104	99	203
	80≤	49	76	125	35	49	84	43	77	120	45	73	118	44	68	112	30	63	93	45	61	106	36	63	99	44	58	102
	Total	585	550	1135	536	530	1066	563	509	1072	548	538	1086	518	480	998	501	446	947	492	483	975	504	475	979	489	424	913
Cancer of lip, oral cavity and pharynx (C00-14)	0-18	<10	<10	<10	<10	<10	<10	<10	<10	<10	<10	<10	<10	<10	<10	<10	<10	<10	<10	<10	<10	<10	<10	<10	<10	<10	<10	<10
	19-29	<10	<10	<10	<10	<10	<10	<10	<10	10	<10	<10	12	<10	<10	<10	<10	<10	11	<10	<10	<10	11	<10	15	<10	<10	13
	30-39	18	15	33	16	11	27	24	14	38	24	20	44	28	17	45	25	16	41	16	14	30	14	14	28	21	12	33
	40-49	209	55	264	206	31	237	175	35	210	183	30	213	130	55	185	141	36	177	139	41	180	124	39	163	106	43	149
	50-59	757	191	948	688	181	869	703	175	878	613	163	776	557	134	691	527	137	664	446	104	550	399	107	506	427	100	527
	60-69	599	179	778	598	183	781	582	174	756	592	219	811	632	213	845	712	198	910	641	233	874	625	217	842	613	206	819
	70-79	228	93	321	227	103	330	209	125	334	217	98	315	227	125	352	250	130	380	234	112	346	243	119	362	249	120	369
	80≤	67	78	145	75	75	150	90	86	176	86	77	163	69	82	151	86	67	153	75	74	149	71	76	147	85	64	149
	Total	1883	615	2498	1813	588	2401	1787	616	2403	1720	618	2338	1647	635	2282	1749	590	2339	1560	582	2142	1490	580	2070	1509	552	2061
Cancer of the corpus uteri (C54)	0-18		<10	<10		<10	<10		<10	<10		<10	<10		<10	<10		<10	<10		<10	<10		<10	<10		<10	<10
	19-29		<10	<10		<10	<10		<10	<10		<10	<10		<10	<10		<10	<10		<10	<10		<10	<10		<10	<10
	30-39		34	34		21	21		34	34		30	30		29	29		22	22		26	26		22	22		22	22
	40-49		88	88		91	91		88	88		104	104		111	111		118	118		97	97		124	124		125	125
	50-59		280	280		282	282		244	244		258	258		271	271		299	299		266	266		305	305		289	289
	60-69		449	449		362	362		442	442		460	460		448	448		536	536		487	487		481	481		494	494
	70-79		328	328		346	346		327	327		330	330		364	364		383	383		329	329		343	343		373	373
	80≤		185	185		171	171		159	159		184	184		139	139		169	169		160	160		155	155		155	155
	Total		1370	1370		1277	1277		1297	1297		1368	1368		1364	1364		1534	1534		1367	1367		1431	1431		1463	1463
		2011			2012			2013			2014			2015			2016			2017			2018			2019
	Age	Male	Female	Total	Male	Female	Total	Male	Female	Total	Male	Female	Total	Male	Female	Total	Male	Female	Total	Male	Female	Total	Male	Female	Total	Male	Female	Total
Cervical cancer (C53)	0-18		<10	<10		<10	<10		<10	<10		<10	<10		<10	<10		<10	<10		<10	<10		<10	<10		<10	<10
	19-29		47	47		51	51		49	49		28	28		33	33		45	45		25	25		13	13		<10	<10
	30-39		134	134		139	139		152	152		157	157		136	136		140	140		110	110		96	96		83	83
	40-49		198	198		192	192		198	198		231	231		244	244		271	271		214	214		188	188		195	195
	50-59		295	295		224	224		231	231		225	225		235	235		206	206		183	183		188	188		180	180
	60-69		197	197		200	200		192	192		226	226		232	232		207	207		202	202		207	207		182	182
	70-79		126	126		114	114		101	101		106	106		119	119		105	105		103	103		119	119		107	107
	80≤		68	68		56	56		71	71		66	66		40	40		53	53		51	51		52	52		66	66
	Total		1067	1067		978	978		997	997		1042	1042		1043	1043		1032	1032		889	889		863	863		822	822
Colorectal cancer (C18-21)	0-18	<10	<10	<10	<10	<10	<10	<10	<10	<10	<10	<10	<10	<10	<10	<10	<10	<10	<10	<10	<10	<10	<10	<10	<10	<10	<10	<10
	19-29	15	<10	22	13	17	30	16	19	35	10	23	33	13	15	28	<10	<10	14	10	13	23	15	14	29	10	<10	17
	30-39	67	65	132	46	54	100	67	65	132	67	63	130	62	63	125	58	47	105	51	56	107	65	62	127	47	66	113
	40-49	214	167	381	202	164	366	206	190	396	195	155	350	188	173	361	209	184	393	191	198	389	221	177	398	230	180	410
	50-59	888	593	1481	875	541	1416	888	554	1442	808	523	1331	757	474	1231	670	481	1151	714	422	1136	622	428	1050	732	422	1154
	60-69	1666	1153	2819	1643	1047	2690	1740	1083	2823	1722	1082	2804	1750	1106	2856	1917	1111	3028	1855	1094	2949	1749	1096	2845	1948	1100	3048
	70-79	1565	1319	2884	1473	1344	2817	1605	1287	2892	1552	1285	2837	1573	1305	2878	1627	1252	2879	1674	1284	2958	1608	1291	2899	1675	1327	3002
	80≤	804	1090	1894	762	1049	1811	681	1037	1718	745	978	1723	721	988	1709	710	986	1696	674	915	1589	669	891	1560	650	876	1526
	Total	5221	4396	9617	5016	4218	9234	5203	4236	9439	5101	4111	9212	5064	4126	9190	5198	4068	9266	5171	3982	9153	4951	3961	8912	5293	3978	9271
Gallbladder cancer (C23-24)	0-18	<10	<10	<10	<10	<10	<10	<10	<10	<10	<10	<10	<10	<10	<10	<10	<10	<10	<10	<10	<10	<10	<10	<10	<10	<10	<10	<10
	19-29	<10	<10	<10	<10	<10	<10	<10	<10	<10	<10	<10	<10	<10	<10	<10	<10	<10	<10	<10	<10	<10	<10	<10	<10	<10	<10	<10
	30-39	<10	<10	<10	<10	<10	<10	<10	<10	<10	<10	<10	<10	<10	<10	<10	<10	<10	<10	<10	<10	<10	<10	<10	<10	<10	<10	<10
	40-49	<10	<10	11	<10	<10	17	10	<10	17	10	<10	16	<10	11	17	11	10	21	<10	10	16	14	<10	21	<10	<10	15
	50-59	30	31	61	42	37	79	32	42	74	27	35	62	32	22	54	30	34	64	33	27	60	32	27	59	23	20	43
	60-69	55	90	145	51	80	131	77	75	152	77	74	151	72	91	163	63	76	139	70	83	153	74	74	148	52	77	129
	70-79	65	134	199	75	127	202	69	117	186	93	129	222	70	131	201	67	118	185	84	89	173	84	100	184	73	90	163
	80≤	48	137	185	45	146	191	57	134	191	53	144	197	44	113	157	56	117	173	41	113	154	43	96	139	41	91	132
	Total	205	399	604	226	400	626	246	380	626	263	390	653	232	370	602	231	361	592	235	324	559	250	305	555	199	286	485
Hodgkin tumor (C81)	0-18	14	13	27	<10	11	19	10	13	23	13	<10	22	10	12	22	12	<10	20	<10	<10	16	13	13	26	10	14	24
	19-29	32	36	68	33	31	64	22	22	44	33	30	63	26	20	46	38	33	71	25	25	50	19	28	47	28	20	48
	30-39	33	25	58	24	31	55	32	28	60	32	24	56	32	24	56	26	16	42	24	17	41	26	21	47	29	15	44
	40-49	21	19	40	18	16	34	17	13	30	31	19	50	24	16	40	25	19	44	19	13	32	18	18	36	18	10	28
	50-59	21	13	34	17	16	33	21	11	32	21	18	39	13	13	26	20	10	30	18	<10	27	17	13	30	<10	<10	12
	60-69	<10	16	24	<10	12	18	12	11	23	10	16	26	11	10	21	12	15	27	10	19	29	13	17	30	10	10	20
	70-79	13	<10	17	<10	<10	14	<10	12	15	10	<10	18	<10	12	20	13	<10	19	<10	<10	16	<10	13	20	<10	11	19
	80≤	<10	<10	<10	<10	<10	<10	<10	<10	<10	<10	<10	15	<10	<10	11	<10	<10	<10	<10	<10	<10	<10	<10	<10	<10	<10	<10
	Total	143	131	274	119	126	245	121	115	236	157	132	289	126	116	242	147	109	256	113	103	216	116	129	245	113	91	204
Kidney cancer (C64-65)	0-18	10	<10	18	<10	16	19	<10	12	18	<10	<10	10	<10	11	17	<10	11	20	<10	<10	11	<10	<10	13	<10	<10	15
	19-29	<10	<10	14	<10	<10	10	<10	<10	<10	<10	<10	<10	<10	<10	<10	<10	<10	<10	<10	<10	<10	<10	<10	<10	<10	<10	11
	30-39	34	22	56	31	14	45	31	18	49	32	25	57	38	22	60	37	16	53	31	29	60	26	14	40	29	18	47
	40-49	94	54	148	106	56	162	113	50	163	126	59	185	119	60	179	122	45	167	118	73	191	122	54	176	118	58	176
	50-59	279	167	446	270	140	410	254	144	398	237	159	396	220	125	345	251	120	371	214	119	333	241	127	368	225	121	346
	60-69	327	233	560	332	238	570	335	253	588	345	233	578	394	260	654	381	238	619	358	241	599	411	239	650	348	257	605
	70-79	242	238	480	265	219	484	267	246	513	262	225	487	272	224	496	280	243	523	297	216	513	247	226	473	269	238	507
	80≤	102	126	228	124	124	248	92	145	237	91	109	200	89	130	219	92	129	221	101	109	210	96	112	208	75	116	191
	Total	1095	855	1950	1137	811	1948	1105	869	1974	1103	819	1922	1142	834	1976	1176	803	1979	1125	796	1921	1149	783	1932	1081	817	1898
		2011			2012			2013			2014			2015			2016			2017			2018			2019
	Age	Male	Female	Total	Male	Female	Total	Male	Female	Total	Male	Female	Total	Male	Female	Total	Male	Female	Total	Male	Female	Total	Male	Female	Total	Male	Female	Total
Larynx cancer (C32)	0-18	<10	<10	<10	<10	<10	<10	<10	<10	<10	<10	<10	<10	<10	<10	<10	<10	<10	<10	<10	<10	<10	<10	<10	<10	<10	<10	<10
	19-29	<10	<10	<10	<10	<10	<10	<10	<10	<10	<10	<10	<10	<10	<10	<10	<10	<10	<10	<10	<10	<10	<10	<10	<10	<10	<10	<10
	30-39	<10	<10	<10	<10	<10	<10	<10	<10	<10	<10	<10	<10	<10	<10	<10	<10	<10	<10	<10	<10	<10	<10	<10	<10	<10	<10	<10
	40-49	62	13	75	51	<10	60	44	<10	50	42	<10	47	40	<10	46	29	<10	35	26	<10	32	37	<10	41	20	<10	23
	50-59	264	58	322	237	40	277	228	39	267	218	39	257	187	29	216	178	25	203	154	17	171	142	18	160	119	20	139
	60-69	244	46	290	248	39	287	281	45	326	276	48	324	269	52	321	289	52	341	282	49	331	267	40	307	271	49	320
	70-79	134	15	149	101	24	125	105	23	128	100	19	119	105	21	126	128	24	152	100	16	116	107	20	127	109	16	125
	80≤	37	10	47	32	<10	38	37	13	50	36	13	49	25	<10	32	24	<10	27	24	<10	31	23	<10	29	25	<10	26
	Total	742	142	884	671	121	792	700	126	826	677	125	802	629	117	746	652	111	763	587	95	682	580	89	669	546	89	635
Leukemia (C91-95)	0-18	42	40	82	55	36	91	55	39	94	60	44	104	48	41	89	51	38	89	58	31	89	36	33	69	45	30	75
	19-29	24	23	47	30	16	46	24	11	35	26	12	38	21	14	35	19	20	39	22	14	36	17	12	29	19	11	30
	30-39	32	31	63	38	36	74	32	29	61	44	32	76	32	20	52	29	24	53	35	27	62	33	21	54	33	23	56
	40-49	65	35	100	66	46	112	70	52	122	60	52	112	84	42	126	79	65	144	72	55	127	73	48	121	54	52	106
	50-59	168	126	294	139	116	255	156	121	277	136	122	258	128	95	223	110	85	195	132	92	224	137	84	221	164	95	259
	60-69	239	200	439	250	180	430	241	200	441	263	232	495	254	214	468	283	247	530	321	239	560	284	203	487	243	202	445
	70-79	251	265	516	238	261	499	271	266	537	255	287	542	278	233	511	245	253	498	268	264	532	256	255	511	281	232	513
	80≤	146	232	378	136	197	333	142	202	344	131	183	314	145	200	345	142	174	316	126	193	319	114	173	287	111	172	283
	Total	967	952	1919	952	888	1840	991	920	1911	975	964	1939	990	859	1849	958	906	1864	1034	915	1949	950	829	1779	950	817	1767
Liver cancer (C22)	0-18	<10	<10	<10	<10	<10	<10	<10	<10	<10	<10	<10	<10	<10	<10	<10	<10	<10	<10	<10	<10	<10	<10	<10	<10	<10	<10	<10
	19-29	<10	<10	<10	<10	<10	<10	<10	<10	<10	<10	<10	<10	<10	<10	<10	<10	<10	<10	<10	<10	<10	<10	<10	<10	<10	<10	<10
	30-39	<10	<10	<10	<10	<10	11	<10	<10	<10	<10	<10	<10	<10	<10	12	<10	<10	<10	<10	<10	10	<10	<10	11	<10	<10	<10
	40-49	32	12	44	29	16	45	<10	<10	13	27	10	37	30	19	49	16	15	31	20	<10	27	18	14	32	24	12	36
	50-59	143	60	203	139	54	193	130	59	189	114	42	156	117	49	166	96	35	131	86	37	123	88	27	115	69	28	97
	60-69	195	68	263	216	67	283	232	60	292	223	96	319	234	92	326	257	101	358	256	90	346	259	85	344	268	111	379
	70-79	165	119	284	161	101	262	178	107	285	156	92	248	194	90	284	191	105	296	194	104	298	186	93	279	218	101	319
	80≤	75	80	155	58	86	144	62	71	133	64	64	128	66	78	144	58	81	139	63	83	146	66	65	131	73	67	140
	Total	615	346	961	612	336	948	616	310	926	590	315	905	647	338	985	626	342	968	623	335	958	624	301	925	659	326	985
Lung cancer (C33-34)	0-18	<10	<10	<10	<10	<10	<10	<10	<10	<10	<10	<10	<10	<10	<10	<10	<10	<10	<10	<10	<10	<10	<10	<10	<10	<10	<10	<10
	19-29	11	<10	18	<10	10	16	<10	<10	<10	<10	<10	<10	<10	<10	11	<10	<10	<10	<10	<10	14	<10	<10	12	<10	<10	13
	30-39	38	30	68	27	31	58	50	26	76	30	35	65	32	27	59	38	26	64	34	25	59	27	19	46	21	11	32
	40-49	249	220	469	258	197	455	244	187	431	233	186	419	181	164	345	198	156	354	204	180	384	151	129	280	144	112	256
	50-59	1716	942	2658	1486	903	2389	1331	960	2291	1258	880	2138	1085	801	1886	1043	740	1783	1024	662	1686	903	631	1534	772	586	1358
	60-69	2276	1246	3522	2318	1239	3557	2175	1289	3464	2359	1370	3729	2376	1494	3870	2420	1533	3953	2338	1552	3890	2364	1585	3949	1988	1564	3552
	70-79	1471	814	2285	1360	857	2217	1372	901	2273	1425	802	2227	1404	925	2329	1388	919	2307	1459	1002	2461	1440	1004	2444	1417	1056	2473
	80≤	464	420	884	480	460	940	465	445	910	438	428	866	441	405	846	421	410	831	447	448	895	371	374	745	437	374	811
	Total	6226	3681	9907	5936	3698	9634	5643	3809	9452	5747	3703	9450	5525	3821	9346	5515	3788	9303	5515	3875	9390	5263	3748	9011	4787	3711	8498
Melanoma of the skin (C43)	0-18	<10	<10	<10	<10	<10	12	<10	<10	<10	<10	<10	10	<10	<10	12	<10	10	12	<10	<10	<10	<10	<10	10	<10	<10	<10
	19-29	32	48	80	31	40	71	25	53	78	34	62	96	23	73	96	26	68	94	36	47	83	27	57	84	26	49	75
	30-39	73	135	208	63	134	197	101	155	256	105	136	241	88	185	273	96	164	260	78	131	209	79	137	216	65	137	202
	40-49	125	118	243	97	152	249	108	156	264	137	182	319	142	190	332	146	211	357	180	222	402	140	209	349	143	234	377
	50-59	181	173	354	167	193	360	164	181	345	159	187	346	168	208	376	172	183	355	161	183	344	139	167	306	184	176	360
	60-69	247	218	465	220	222	442	251	214	465	245	255	500	283	269	552	275	238	513	299	243	542	254	256	510	284	241	525
	70-79	204	208	412	206	214	420	223	228	451	243	209	452	291	215	506	262	228	490	260	250	510	258	219	477	281	222	503
	80≤	93	116	209	106	152	258	101	133	234	127	143	270	128	121	249	133	139	272	136	129	265	121	132	253	136	121	257
	Total	958	1018	1976	896	1113	2009	975	1125	2100	1054	1180	2234	1128	1268	2396	1112	1241	2353	1154	1209	2363	1020	1185	2205	1122	1181	2303
		2011			2012			2013			2014			2015			2016			2017			2018			2019
	Age	Male	Female	Total	Male	Female	Total	Male	Female	Total	Male	Female	Total	Male	Female	Total	Male	Female	Total	Male	Female	Total	Male	Female	Total	Male	Female	Total
Multiple myeloma (C88+C90)	0-18	<10	<10	<10	<10	<10	<10	<10	<10	<10	<10	<10	<10	<10	<10	<10	<10	<10	<10	<10	<10	<10	<10	<10	<10	<10	<10	<10
	19-29	<10	<10	<10	<10	<10	<10	<10	<10	<10	<10	<10	<10	<10	<10	<10	<10	<10	<10	<10	<10	<10	<10	<10	<10	<10	<10	<10
	30-39	<10	<10	<10	<10	<10	<10	<10	<10	<10	<10	<10	11	11	<10	16	<10	<10	<10	<10	<10	<10	<10	<10	<10	<10	<10	<10
	40-49	15	15	30	17	10	27	14	13	27	13	15	28	20	10	30	16	15	31	20	15	35	24	19	43	14	15	29
	50-59	34	45	79	39	61	100	41	40	81	50	47	97	34	40	74	46	32	78	42	45	87	50	47	97	45	38	83
	60-69	78	85	163	78	99	177	86	98	184	103	81	184	91	95	186	94	100	194	93	107	200	105	106	211	89	104	193
	70-79	84	127	211	72	120	192	87	105	192	86	119	205	79	135	214	67	108	175	93	117	210	107	111	218	87	115	202
	80≤	24	47	71	30	65	95	35	65	100	37	61	98	27	46	73	37	70	107	44	52	96	29	55	84	28	52	80
	Total	239	324	563	242	359	601	269	323	592	293	331	624	262	331	593	264	328	592	296	344	640	317	343	660	268	327	595
Non-Hodgkin lymphoma (C82-86, C96)	0-18	19	<10	26	29	<10	38	21	13	34	14	10	24	27	11	38	18	11	29	19	<10	24	22	<10	30	19	<10	26
	19-29	27	23	50	18	17	35	23	15	38	22	12	34	18	18	36	17	19	36	14	14	28	22	11	33	15	12	27
	30-39	55	30	85	58	27	85	38	41	79	42	32	74	54	34	88	39	38	77	53	36	89	40	25	65	54	32	86
	40-49	64	59	123	76	55	131	86	65	151	78	75	153	60	72	132	106	76	182	87	66	153	92	98	190	85	81	166
	50-59	163	166	329	129	142	271	145	151	296	148	154	302	118	109	227	110	129	239	151	132	283	118	140	258	150	130	280
	60-69	176	227	403	182	201	383	200	265	465	209	251	460	241	238	479	226	251	477	203	239	442	243	258	501	252	286	538
	70-79	138	190	328	160	219	379	191	265	456	174	307	481	184	226	410	173	272	445	162	252	414	189	255	444	195	308	503
	80≤	75	136	211	65	129	194	79	152	231	91	154	245	79	133	212	70	127	197	86	119	205	74	129	203	85	162	247
	Total	717	838	1555	717	799	1516	783	967	1750	778	995	1773	781	841	1622	759	923	1682	775	863	1638	800	924	1724	855	1018	1873
Oesophageal cancer (C15)	0-18	<10	<10	<10	<10	<10	<10	<10	<10	<10	<10	<10	<10	<10	<10	<10	<10	<10	<10	<10	<10	<10	<10	<10	<10	<10	<10	<10
	19-29	<10	<10	<10	<10	<10	<10	<10	<10	<10	<10	<10	<10	<10	<10	<10	<10	<10	<10	<10	<10	<10	<10	<10	<10	<10	<10	<10
	30-39	<10	<10	<10	<10	<10	<10	<10	<10	<10	<10	<10	<10	<10	<10	<10	<10	<10	<10	<10	<10	<10	<10	<10	<10	<10	<10	<10
	40-49	24	<10	28	27	<10	28	25	<10	28	23	<10	27	25	<10	31	22	<10	25	19	<10	20	16	<10	21	16	<10	19
	50-59	150	31	181	150	33	183	139	22	161	156	20	176	112	20	132	94	20	114	85	12	97	110	12	122	97	12	109
	60-69	163	42	205	168	40	208	167	54	221	212	48	260	192	39	231	229	34	263	177	34	211	187	28	215	174	28	202
	70-79	97	27	124	95	33	128	87	26	113	77	25	102	99	33	132	100	35	135	91	29	120	103	29	132	111	39	150
	80≤	38	22	60	30	26	56	24	18	42	25	27	52	28	18	46	22	16	38	32	23	55	25	16	41	32	16	48
	Total	476	127	603	471	133	604	444	124	568	494	124	618	456	116	572	469	108	577	404	99	503	442	90	532	430	100	530
Ovarian cancer (C56)	0-18		<10	<10		13	13		<10	<10		<10	<10		<10	<10		<10	<10		<10	<10		<10	<10		<10	<10
	19-29		18	18		21	21		18	18		15	15		17	17		27	27		20	20		28	28		17	17
	30-39		40	40		53	53		55	55		39	39		51	51		44	44		37	37		47	47		34	34
	40-49		120	120		132	132		123	123		119	119		143	143		137	137		126	126		124	124		124	124
	50-59		196	196		228	228		230	230		196	196		164	164		199	199		180	180		175	175		174	174
	60-69		300	300		265	265		282	282		260	260		335	335		277	277		267	267		275	275		259	259
	70-79		249	249		213	213		263	263		251	251		233	233		232	232		257	257		232	232		199	199
	80≤		114	114		127	127		137	137		135	135		111	111		116	116		129	129		121	121		123	123
	Total		1044	1044		1052	1052		1117	1117		1024	1024		1062	1062		1036	1036		1022	1022		1005	1005		936	936
Pancreatic cancer (C25)	0-18	<10	<10	<10	<10	<10	<10	<10	<10	<10	<10	<10	<10	<10	<10	<10	<10	<10	<10	<10	<10	<10	<10	<10	<10	<10	<10	<10
	19-29	<10	<10	<10	<10	<10	<10	<10	<10	<10	<10	<10	<10	<10	<10	<10	<10	<10	<10	<10	<10	<10	<10	<10	<10	<10	<10	<10
	30-39	14	<10	20	10	<10	17	20	12	32	12	<10	21	<10	<10	12	10	11	21	<10	<10	13	15	14	29	<10	10	14
	40-49	67	32	99	49	31	80	59	28	87	53	27	80	65	34	99	73	39	112	59	41	100	64	35	99	61	31	92
	50-59	217	138	355	226	95	321	193	136	329	179	125	304	170	117	287	167	116	283	173	97	270	156	118	274	159	99	258
	60-69	309	249	558	320	228	548	335	316	651	336	274	610	357	308	665	383	311	694	391	313	704	362	287	649	356	308	664
	70-79	250	314	564	224	335	559	258	337	595	259	336	595	275	338	613	273	331	604	309	353	662	282	357	639	306	362	668
	80≤	123	246	369	123	293	416	131	283	414	122	267	389	134	264	398	114	314	428	141	273	414	109	270	379	125	266	391
	Total	981	986	1967	955	992	1947	998	1118	2116	964	1043	2007	1007	1070	2077	1024	1122	2146	1082	1085	2167	991	1082	2073	1014	1080	2094
Prostate cancer (C61)	0-18	<10		<10	<10		<10	<10		<10	<10		<10	<10		<10	<10		<10	<10		<10	<10		<10	<10		<10
	19-29	<10		<10	<10		<10	<10		<10	<10		<10	<10		<10	<10		<10	<10		<10	<10		<10	<10		<10
	30-39	<10		<10	<10		<10	<10		<10	<10		<10	<10		<10	<10		<10	<10		<10	<10		<10	<10		<10
	40-49	18		18	17		17	25		25	15		15	14		14	32		32	20		20	23		23	36		36
	50-59	357		357	334		334	395		395	323		323	323		323	301		301	293		293	282		282	305		305
	60-69	1308		1308	1166		1166	1486		1486	1401		1401	1378		1378	1432		1432	1416		1416	1355		1355	1384		1384
	70-79	1498		1498	1388		1388	1623		1623	1672		1672	1627		1627	1575		1575	1695		1695	1648		1648	1777		1777
	80≤	752		752	677		677	709		709	695		695	640		640	655		655	547		547	566		566	519		519
	Total	3934		3934	3582		3582	4239		4239	4108		4108	3982		3982	3996		3996	3971		3971	3876		3876	4022		4022
		2011			2012			2013			2014			2015			2016			2017			2018			2019
	Age	Male	Female	Total	Male	Female	Total	Male	Female	Total	Male	Female	Total	Male	Female	Total	Male	Female	Total	Male	Female	Total	Male	Female	Total	Male	Female	Total
Stomach cancer (C16)	0-18	<10	<10	<10	<10	<10	<10	<10	<10	<10	<10	<10	<10	<10	<10	<10	<10	<10	<10	<10	<10	<10	<10	<10	<10	<10	<10	<10
	19-29	<10	<10	<10	<10	<10	<10	<10	<10	<10	<10	<10	<10	<10	<10	<10	<10	<10	<10	<10	<10	<10	<10	<10	<10	<10	<10	<10
	30-39	16	10	26	<10	11	20	14	13	27	11	<10	18	13	10	23	10	13	23	<10	<10	12	<10	<10	10	<10	<10	10
	40-49	42	32	74	46	33	79	43	38	81	57	34	91	47	28	75	51	34	85	40	35	75	45	35	80	44	23	67
	50-59	177	105	282	172	94	266	177	80	257	154	78	232	125	69	194	140	67	207	145	62	207	114	68	182	115	60	175
	60-69	293	175	468	304	176	480	318	167	485	291	169	460	314	177	491	315	189	504	315	153	468	267	150	417	287	134	421
	70-79	377	279	656	313	279	592	319	266	585	289	244	533	308	252	560	296	229	525	298	231	529	253	214	467	266	218	484
	80≤	204	262	466	228	245	473	201	259	460	176	227	403	179	235	414	165	212	377	159	210	369	136	190	326	147	153	300
	Total	1112	865	1977	1074	841	1915	1073	828	1901	980	762	1742	986	774	1760	978	746	1724	965	698	1663	823	662	1485	862	598	1460
Testicular cancer (C62)	0-18	11		11	15		15	10		10	15		15	12		12	13		13	<10		<10	12		12	<10		<10
	19-29	151		151	119		119	123		123	130		130	130		130	123		123	116		116	122		122	108		108
	30-39	268		268	259		259	206		206	217		217	223		223	220		220	198		198	202		202	156		156
	40-49	126		126	126		126	110		110	118		118	125		125	148		148	132		132	156		156	159		159
	50-59	68		68	59		59	50		50	71		71	48		48	56		56	49		49	53		53	42		42
	60-69	24		24	19		19	23		23	18		18	28		28	24		24	28		28	20		20	30		30
	70-79	<10		<10	<10		<10	<10		<10	<10		<10	<10		<10	<10		<10	<10		<10	<10		<10	<10		<10
	80≤	<10		<10	<10		<10	<10		<10	<10		<10	<10		<10	<10		<10	<10		<10	<10		<10	<10		<10
	Total	659		659	606		606	530		530	580		580	576		576	594		594	539		539	576		576	510		510
Thyroid cancer (C73)	0-18	<10	<10	<10	<10	<10	10	<10	12	19	<10	13	14	<10	<10	<10	<10	<10	10	<10	18	20	<10	<10	<10	<10	13	16
	19-29	11	30	41	11	40	51	<10	29	37	11	48	59	11	34	45	13	51	64	14	44	58	<10	44	52	14	49	63
	30-39	23	84	107	24	80	104	28	90	118	25	99	124	38	92	130	26	95	121	23	98	121	26	95	121	30	110	140
	40-49	29	87	116	22	86	108	37	102	139	30	120	150	35	107	142	44	143	187	47	116	163	43	142	185	55	157	212
	50-59	26	88	114	30	83	113	18	113	131	31	99	130	29	102	131	35	105	140	30	80	110	26	94	120	34	116	150
	60-69	17	88	105	19	87	106	33	111	144	27	85	112	32	99	131	32	123	155	45	71	116	28	88	116	35	76	111
	70-79	15	60	75	<10	49	58	10	67	77	<10	55	60	16	62	78	20	51	71	18	70	88	16	55	71	24	71	95
	80≤	<10	25	30	<10	20	26	<10	22	25	<10	17	20	<10	25	30	<10	22	29	<10	22	24	<10	14	20	<10	15	19
	Total	130	465	595	122	454	576	144	546	690	133	536	669	167	528	695	180	597	777	181	519	700	156	538	694	199	607	806
Other	0-18	59	38	97	52	42	94	53	43	96	39	37	76	39	36	75	55	37	92	54	40	94	45	48	93	59	36	95
	19-29	33	35	68	36	27	63	25	18	43	33	27	60	33	34	67	30	34	64	39	35	74	31	26	57	24	27	51
	30-39	69	77	146	55	70	125	57	76	133	51	46	97	50	75	125	47	66	113	54	48	102	60	48	108	38	57	95
	40-49	113	101	214	118	105	223	84	115	199	82	106	188	104	100	204	112	116	228	105	121	226	120	100	220	117	102	219
	50-59	235	213	448	211	179	390	201	186	387	177	176	353	189	169	358	168	178	346	165	168	333	165	129	294	160	159	319
	60-69	323	302	625	305	303	608	291	304	595	307	291	598	356	346	702	347	336	683	302	335	637	344	319	663	269	306	575
	70-79	283	399	682	284	366	650	303	379	682	318	404	722	269	380	649	302	408	710	286	351	637	301	412	713	338	355	693
	80≤	173	393	566	177	333	510	206	335	541	193	375	568	171	357	528	168	291	459	161	309	470	176	315	491	168	269	437
	Total	1288	1558	2846	1238	1425	2663	1220	1456	2676	1200	1462	2662	1211	1497	2708	1229	1466	2695	1166	1407	2573	1242	1397	2639	1173	1311	2484
Mortality by age (Supplementary table 3B)		2011			2012			2013			2014			2015			2016			2017			2018			2019
	Age	Male	Female	Total	Male	Female	Total	Male	Female	Total	Male	Female	Total	Male	Female	Total	Male	Female	Total	Male	Female	Total	Male	Female	Total	Male	Female	Total
All sites excl. non-melanoma (C00-97)	0-19	29	30	59	48	27	75	35	29	64	47	24	71	44	32	76	32	28	60	42	22	64	25	22	47	47	23	70
	20-29	47	37	84	70	38	108	52	36	88	53	38	91	41	26	67	50	36	86	52	26	78	55	39	94	52	25	77
	30-39	147	191	338	156	171	327	155	180	335	172	211	383	147	159	306	138	172	310	116	186	302	127	162	289	112	135	247
	40-49	718	673	1391	748	665	1413	731	607	1338	660	608	1268	709	584	1293	605	573	1178	570	618	1188	579	567	1146	569	540	1109
	50-59	3910	2337	6247	3767	2280	6047	3490	2207	5697	3269	2104	5373	2962	2002	4964	2765	1750	4515	2515	1690	4205	2427	1595	4022	2274	1522	3796
	60-69	5493	3526	9019	5640	3682	9322	5596	3776	9372	5714	3902	9616	5901	4069	9970	6195	4078	10273	6237	4219	10456	6237	4182	10419	5996	4002	9998
	70-79	4760	4104	8864	4860	4099	8959	4780	4171	8951	4857	4160	9017	4912	4335	9247	5164	4439	9603	5118	4382	9500	5197	4430	9627	5232	4594	9826
	80≤	2771	3709	6480	2877	3884	6761	2889	3837	6726	2881	3842	6723	2836	3840	6676	2951	3786	6737	2946	3876	6822	2870	3878	6748	2849	3807	6656
	Total	17875	14607	32482	18166	14846	33012	17728	14843	32571	17653	14889	32542	17552	15047	32599	17900	14862	32762	17596	15019	32615	17517	14875	32392	17131	14648	31779
Bladder cancer (C67)	0-19	0	0	0	0	0	0	0	0	0	0	0	0	1	0	1	0	0	0	0	0	0	0	0	0	0	0	0
	20-29	0	1	1	0	0	0	0	0	0	0	0	0	0	0	0	0	0	0	0	0	0	0	0	0	0	0	0
	30-39	1	0	1	0	1	1	3	0	3	0	0	0	0	2	2	0	1	1	0	1	1	0	0	0	1	2	3
	40-49	5	5	10	10	3	13	10	7	17	8	4	12	8	3	11	10	5	15	6	3	9	7	3	10	16	6	22
	50-59	65	29	94	79	28	107	66	26	92	57	29	86	63	30	93	48	21	69	51	28	79	48	15	63	50	17	67
	60-69	191	54	245	188	54	242	163	63	226	142	76	218	193	63	256	188	74	262	199	89	288	233	76	309	205	72	277
	70-79	218	84	302	230	71	301	200	62	262	196	86	282	242	70	312	217	91	308	213	75	288	234	100	334	261	97	358
	80≤	175	95	270	207	112	319	195	104	299	183	125	308	172	112	284	220	100	320	198	120	318	184	108	292	180	126	306
	Total	655	268	923	714	269	983	637	262	899	586	320	906	679	280	959	683	292	975	667	316	983	706	302	1008	713	320	1033
Breast cancer (C50)	0-19	0	0	0	0	1	1	0	0	0	0	0	0	0	1	1	0	0	0	0	0	0	0	0	0	0	0	0
	20-29	0	3	3	0	1	1	0	1	1	0	6	6	0	2	2	0	2	2	0	2	2	0	4	4	0	2	2
	30-39	0	51	51	0	44	44	0	47	47	0	50	50	1	43	44	0	40	40	0	61	61	1	43	44	0	30	30
	40-49	1	138	139	2	133	135	0	121	121	3	130	133	1	114	115	0	117	117	1	136	137	1	105	106	1	151	152
	50-59	5	347	352	4	329	333	3	315	318	6	309	315	5	298	303	2	296	298	1	260	261	4	250	254	5	259	264
	60-69	6	495	501	8	514	522	11	527	538	9	516	525	9	591	600	12	551	563	7	531	538	2	561	563	9	495	504
	70-79	3	552	555	7	563	570	10	576	586	4	583	587	6	584	590	7	663	670	4	578	582	6	588	594	4	638	642
	80≤	6	552	558	6	511	517	3	580	583	4	513	517	8	587	595	4	554	558	2	555	557	8	576	584	7	599	606
	Total	21	2138	2159	27	2096	2123	27	2167	2194	26	2107	2133	30	2220	2250	25	2223	2248	15	2123	2138	22	2127	2149	26	2174	2200
Cancer of brain and CNS (C70-72)	0-19	5	6	11	16	8	24	11	6	17	9	13	22	6	8	14	9	10	19	7	6	13	7	9	16	8	7	15
	20-29	4	6	10	9	1	10	10	2	12	8	0	8	6	5	11	8	5	13	11	8	19	3	8	11	6	1	7
	30-39	23	19	42	19	10	29	18	14	32	18	19	37	12	13	25	18	11	29	20	14	34	19	11	30	12	9	21
	40-49	29	22	51	35	26	61	32	16	48	28	17	45	50	32	82	36	27	63	41	14	55	51	26	77	35	16	51
	50-59	68	42	110	60	50	110	70	52	122	69	43	112	73	48	121	63	56	119	51	33	84	66	47	113	65	36	101
	60-69	66	84	150	96	93	189	95	95	190	97	94	191	97	85	182	97	88	185	116	89	205	104	100	204	109	76	185
	70-79	52	97	149	70	65	135	82	86	168	79	97	176	77	95	172	84	85	169	68	93	161	76	95	171	78	80	158
	80≤	24	44	68	39	43	82	25	51	76	22	49	71	31	50	81	27	44	71	34	57	91	23	43	66	35	51	86
Cancer of lip, oral cavity and pharynx (C00-14)	0-19	0	0	0	1	0	1	0	0	0	0	0	0	1	0	1	0	0	0	0	0	0	1	0	1	0	0	0
	20-29	0	1	1	2	0	2	0	0	0	0	0	0	0	0	0	1	1	2	0	0	0	1	0	1	1	1	2
	30-39	5	0	5	6	7	13	4	3	7	7	6	13	9	2	11	8	4	12	2	3	5	3	1	4	6	0	6
	40-49	104	14	118	112	20	132	114	9	123	105	10	115	97	11	108	63	15	78	70	16	86	59	9	68	60	13	73
	50-59	563	88	651	513	96	609	462	81	543	455	87	542	414	86	500	384	52	436	328	57	385	297	51	348	291	47	338
	60-69	365	97	462	423	95	518	376	96	472	405	120	525	453	105	558	447	104	551	442	125	567	459	114	573	442	130	572
	70-79	135	38	173	131	45	176	147	56	203	138	46	184	148	56	204	166	57	223	152	45	197	170	64	234	171	57	228
	80≤	41	43	84	37	48	85	43	40	83	47	34	81	45	45	90	53	40	93	41	52	93	47	40	87	47	45	92
	Total	1213	281	1494	1225	311	1536	1146	285	1431	1157	303	1460	1167	305	1472	1122	273	1395	1035	298	1333	1037	279	1316	1018	293	1311
Cancer of the corpus uteri (C54)	0-19		0	0		0	0		0	0		0	0		0	0		0	0		0	0		0	0		0	0
	20-29		0	0		0	0		0	0		0	0		0	0		0	0		0	0		0	0		0	0
	30-39		5	5		0	0		1	1		3	3		1	1		3	3		1	1		2	2		0	0
	40-49		10	10		5	5		7	7		9	9		5	5		7	7		8	8		7	7		7	7
	50-59		43	43		32	32		29	29		32	32		23	23		22	22		31	31		31	31		30	30
	60-69		65	65		75	75		64	64		94	94		76	76		85	85		95	95		97	97		96	96
	70-79		102	102		97	97		102	102		111	111		87	87		112	112		93	93		102	102		115	115
	80≤		67	67		78	78		72	72		77	77		72	72		88	88		87	87		71	71		83	83
	Total		292	292		287	287		275	275		326	326		264	264		317	317		315	315		310	310		331	331
Cervical cancer (C53)	0-19		0	0		0	0		0	0		0	0		0	0		0	0		0	0		0	0		0	0
	20-29		4	4		2	2		2	2		2	2		2	2		0	0		1	1		2	2		3	3
	30-39		25	25		25	25		19	19		30	30		24	24		26	26		15	15		23	23		19	19
	40-49		66	66		72	72		69	69		55	55		73	73		48	48		71	71		67	67		47	47
	50-59		103	103		101	101		103	103		98	98		107	107		81	81		86	86		75	75		71	71
	60-69		85	85		87	87		112	112		95	95		123	123		125	125		91	91		114	114		121	121
	70-79		72	72		81	81		51	51		76	76		86	86		66	66		59	59		75	75		73	73
	80≤		59	59		58	58		49	49		64	64		61	61		50	50		54	54		52	52		52	52
	Total		414	414		426	426		405	405		420	420		476	476		396	396		377	377		408	408		386	386
		2011			2012			2013			2014			2015			2016			2017			2018			2019
	Age	Male	Female	Total	Male	Female	Total	Male	Female	Total	Male	Female	Total	Male	Female	Total	Male	Female	Total	Male	Female	Total	Male	Female	Total	Male	Female	Total
Colorectal cancer (C18-21)	0-19	0	0	0	1	0	1	0	1	1	1	0	1	0	0	0	0	0	0	0	0	0	1	0	1	0	0	0
	20-29	5	1	6	7	2	9	10	2	12	1	5	6	4	3	7	1	2	3	1	3	4	4	5	9	0	1	1
	30-39	13	20	33	19	16	35	24	23	47	17	22	39	20	14	34	16	14	30	18	17	35	14	14	28	18	20	38
	40-49	75	59	134	72	56	128	88	47	135	77	63	140	73	66	139	78	52	130	82	53	135	84	66	150	75	56	131
	50-59	388	246	634	401	256	657	404	214	618	397	197	594	354	181	535	345	177	522	293	161	454	294	155	449	318	157	475
	60-69	804	402	1206	821	456	1277	791	461	1252	834	482	1316	897	447	1344	876	485	1361	869	489	1358	893	476	1369	918	416	1334
	70-79	922	669	1591	863	673	1536	930	711	1641	901	650	1551	890	653	1543	939	713	1652	946	689	1635	933	658	1591	923	702	1625
	80≤	628	822	1450	626	815	1441	618	783	1401	620	783	1403	587	819	1406	590	771	1361	607	757	1364	613	824	1437	585	744	1329
	Total	2835	2219	5054	2810	2274	5084	2865	2242	5107	2848	2202	5050	2825	2183	5008	2845	2214	5059	2816	2169	4985	2836	2198	5034	2837	2096	4933
Gallbladder cancer (C23-24)	0-19	0	0	0	0	0	0	0	0	0	0	0	0	1	0	1	0	0	0	0	0	0	0	0	0	0	0	0
	20-29	0	0	0	0	0	0	0	0	0	0	0	0	0	0	0	1	0	1	1	0	1	0	0	0	0	0	0
	30-39	2	0	2	2	0	2	4	2	6	1	2	3	1	0	1	0	3	3	0	4	4	2	2	4	1	2	3
	40-49	5	8	13	8	5	13	4	6	10	8	9	17	7	6	13	9	6	15	7	7	14	6	3	9	10	5	15
	50-59	30	35	65	36	39	75	31	35	66	28	32	60	26	26	52	23	20	43	33	29	62	32	33	65	28	11	39
	60-69	61	93	154	51	74	125	51	80	131	61	77	138	71	80	151	63	71	134	60	91	151	73	72	145	67	60	127
	70-79	73	136	209	71	143	214	80	142	222	73	119	192	72	136	208	82	130	212	79	105	184	82	112	194	80	108	188
	80≤	44	156	200	61	173	234	49	153	202	56	145	201	41	117	158	62	122	184	34	119	153	45	125	170	44	122	166
	Total	215	428	643	229	434	663	219	418	637	227	384	611	219	365	584	240	352	592	214	355	569	240	347	587	230	308	538
Hodgkin tumor (C81)	0-19	0	0	0	0	0	0	0	0	0	1	0	1	0	0	0	1	0	1	0	0	0	0	0	0	0	0	0
	20-29	2	1	3	2	1	3	1	2	3	3	1	4	1	1	2	2	1	3	0	1	1	0	1	1	0	1	1
	30-39	1	1	2	1	5	6	6	4	10	5	1	6	5	1	6	0	0	0	1	3	4	3	0	3	0	2	2
	40-49	6	3	9	3	1	4	1	1	2	2	2	4	3	5	8	6	3	9	1	1	2	3	2	5	2	1	3
	50-59	6	2	8	0	6	6	4	2	6	4	0	4	4	4	8	2	2	4	5	1	6	0	2	2	1	0	1
	60-69	2	2	4	1	3	4	5	1	6	5	2	7	4	4	8	2	3	5	6	4	10	4	9	13	6	4	10
	70-79	8	4	12	0	3	3	3	5	8	3	1	4	2	3	5	6	5	11	3	4	7	2	6	8	9	7	16
	80≤	5	0	5	2	3	5	1	3	4	2	3	5	5	4	9	1	1	2	2	7	9	1	4	5	2	0	2
	Total	30	13	43	9	22	31	21	18	39	25	10	35	24	22	46	20	15	35	18	21	39	13	24	37	20	15	35
Kidney cancer (C64-65)	0-19	2	1	3	0	0	0	1	3	4	1	0	1	1	0	1	2	0	2	1	1	2	0	0	0	0	0	0
	20-29	0	1	1	0	2	2	0	1	1	1	0	1	0	0	0	0	0	0	0	0	0	1	0	1	2	0	2
	30-39	0	2	2	8	2	10	2	2	4	4	3	7	3	0	3	5	5	10	2	3	5	1	1	2	4	3	7
	40-49	22	5	27	31	5	36	31	11	42	22	5	27	32	9	41	22	7	29	22	8	30	20	7	27	32	9	41
	50-59	111	37	148	84	26	110	68	38	106	80	31	111	70	26	96	71	25	96	72	24	96	74	31	105	82	25	107
	60-69	142	92	234	128	67	195	134	79	213	152	70	222	142	65	207	162	57	219	162	95	257	147	72	219	134	62	196
	70-79	107	110	217	148	82	230	139	101	240	146	101	247	144	92	236	122	100	222	128	108	236	141	106	247	130	107	237
	80≤	75	104	179	88	83	171	81	117	198	80	103	183	74	89	163	91	117	208	82	103	185	86	87	173	74	105	179
	Total	459	352	811	487	267	754	456	352	808	486	313	799	466	281	747	475	311	786	469	342	811	470	304	774	458	311	769
Larynx cancer (C32)	0-19	0	0	0	0	0	0	0	0	0	0	0	0	0	0	0	0	0	0	1	0	1	0	0	0	0	0	0
	20-29	0	0	0	0	0	0	0	0	0	0	0	0	0	0	0	0	0	0	0	0	0	0	0	0	0	0	0
	30-39	0	0	0	1	0	1	1	0	1	1	0	1	0	0	0	0	0	0	0	0	0	0	0	0	1	0	1
	40-49	38	4	42	33	7	40	31	6	37	29	3	32	18	3	21	27	4	31	16	4	20	15	0	15	22	1	23
	50-59	191	26	217	157	15	172	159	20	179	128	19	147	113	19	132	102	5	107	101	11	112	76	13	89	107	11	118
	60-69	158	22	180	167	15	182	176	27	203	156	27	183	163	35	198	167	32	199	179	33	212	189	32	221	213	22	235
	70-79	79	7	86	105	12	117	72	7	79	96	9	105	71	15	86	83	14	97	73	10	83	86	16	102	95	11	106
	80≤	24	9	33	21	7	28	37	8	45	35	7	42	24	2	26	30	6	36	28	9	37	29	7	36	33	7	40
	Total	490	68	558	484	56	540	476	68	544	445	65	510	389	74	463	409	61	470	398	67	465	395	68	463	471	52	523
Leukemia (C91-95)	0-19	9	10	19	12	6	18	9	7	16	13	3	16	17	12	29	15	11	26	19	5	24	6	5	11	17	9	26
	20-29	12	7	19	11	10	21	10	5	15	16	7	23	9	2	11	12	7	19	9	6	15	10	7	17	10	1	11
	30-39	10	7	17	10	7	17	10	8	18	15	11	26	17	10	27	9	10	19	6	12	18	11	9	20	10	7	17
	40-49	19	19	38	21	15	36	17	15	32	18	14	32	24	11	35	24	10	34	18	12	30	17	19	36	22	12	34
	50-59	58	57	115	68	47	115	58	39	97	54	32	86	56	49	105	32	28	60	36	25	61	36	37	73	38	25	63
	60-69	123	95	218	107	81	188	119	86	205	122	91	213	107	91	198	107	92	199	131	83	214	126	94	220	138	83	221
	70-79	135	141	276	145	124	269	140	158	298	144	127	271	167	157	324	139	144	283	150	135	285	155	143	298	155	130	285
	80≤	108	138	246	106	145	251	93	135	228	100	119	219	92	138	230	122	137	259	92	126	218	115	165	280	106	130	236
	Total	474	474	948	480	435	915	456	453	909	482	404	886	489	470	959	460	439	899	461	404	865	476	479	955	496	397	893
		2011			2012			2013			2014			2015			2016			2017			2018			2019
	Age	Male	Female	Total	Male	Female	Total	Male	Female	Total	Male	Female	Total	Male	Female	Total	Male	Female	Total	Male	Female	Total	Male	Female	Total	Male	Female	Total
Liver cancer (C22)	0-19	1	0	1	0	1	1	0	2	2	0	1	1	0	0	0	0	0	0	0	0	0	0	1	1	0	1	1
	20-29	1	0	1	0	2	2	1	0	1	0	1	1	0	2	2	1	0	1	0	0	0	0	0	0	2	2	4
	30-39	3	0	3	1	3	4	2	3	5	3	1	4	3	0	3	2	2	4	0	1	1	2	1	3	3	0	3
	40-49	18	4	22	16	10	26	18	1	19	18	2	20	22	7	29	13	6	19	7	8	15	11	5	16	10	6	16
	50-59	119	44	163	131	47	178	118	37	155	114	35	149	92	31	123	82	25	107	90	34	124	82	26	108	56	12	68
	60-69	164	57	221	190	50	240	191	78	269	245	62	307	203	87	290	228	73	301	213	65	278	244	82	326	228	73	301
	70-79	141	90	231	137	83	220	161	85	246	176	98	274	169	92	261	171	85	256	191	100	291	154	101	255	203	93	296
	80≤	69	85	154	63	87	150	62	73	135	69	79	148	76	78	154	84	78	162	89	97	186	72	74	146	76	94	170
	Total	516	280	796	538	283	821	553	279	832	625	279	904	565	297	862	581	269	850	590	305	895	565	290	855	578	281	859
Lung cancer (C33-34)	0-19	0	0	0	1	0	1	1	0	1	0	0	0	0	1	1	0	0	0	0	0	0	1	0	1	0	0	0
	20-29	2	2	4	5	3	8	2	1	3	2	1	3	1	0	1	0	1	1	1	1	2	1	1	2	1	1	2
	30-39	14	16	30	20	6	26	17	10	27	19	10	29	18	7	25	9	7	16	15	8	23	14	7	21	9	6	15
	40-49	202	143	345	207	131	338	177	130	307	171	141	312	172	100	272	130	91	221	134	108	242	122	77	199	112	65	177
	50-59	1438	702	2140	1385	705	2090	1254	709	1963	1135	675	1810	1008	627	1635	993	550	1543	830	534	1364	812	473	1285	706	466	1172
	60-69	1978	953	2931	2148	1050	3198	2077	1036	3113	2104	1136	3240	2156	1238	3394	2310	1260	3570	2308	1319	3627	2257	1335	3592	2098	1311	3409
	70-79	1409	731	2140	1445	760	2205	1375	793	2168	1444	811	2255	1479	912	2391	1573	927	2500	1552	952	2504	1595	970	2565	1520	1078	2598
	80≤	515	428	943	552	478	1030	515	494	1009	581	503	1084	522	512	1034	527	505	1032	553	525	1078	539	512	1051	551	523	1074
	Total	5558	2975	8533	5763	3133	8896	5418	3173	8591	5456	3277	8733	5356	3397	8753	5542	3341	8883	5393	3447	8840	5341	3375	8716	4997	3450	8447
Melanoma of the skin (C43)	0-19	1	0	1	0	0	0	0	0	0	0	0	0	0	0	0	0	0	0	0	0	0	0	0	0	0	0	0
	20-29	0	2	2	3	2	5	0	0	0	1	0	1	1	1	2	1	1	2	3	0	3	3	1	4	0	3	3
	30-39	10	9	19	9	8	17	12	6	18	8	10	18	8	6	14	7	8	15	7	5	12	5	6	11	3	4	7
	40-49	10	9	19	14	11	25	17	13	30	18	17	35	16	8	24	12	10	22	16	9	25	20	12	32	11	8	19
	50-59	37	15	52	50	22	72	35	15	50	30	19	49	36	15	51	28	17	45	27	11	38	22	16	38	22	11	33
	60-69	71	28	99	47	35	82	42	38	80	50	39	89	54	32	86	41	35	76	43	28	71	42	27	69	47	37	84
	70-79	51	49	100	58	51	109	52	43	95	49	49	98	54	41	95	70	39	109	58	44	102	48	48	96	57	33	90
	80≤	34	42	76	29	40	69	28	48	76	40	52	92	47	32	79	42	32	74	36	50	86	38	31	69	53	47	100
	Total	214	154	368	210	169	379	186	163	349	196	186	382	216	135	351	201	142	343	190	147	337	178	141	319	193	143	336
Multiple myeloma (C88+C90)	0-19	0	0	0	0	0	0	0	0	0	0	0	0	0	0	0	0	0	0	0	0	0	0	0	0	0	0	0
	20-29	0	0	0	0	0	0	0	0	0	0	0	0	0	0	0	0	0	0	0	0	0	0	0	0	0	0	0
	30-39	0	0	0	3	0	3	0	0	0	3	0	3	3	2	5	3	0	3	0	1	1	0	2	2	1	0	1
	40-49	7	1	8	1	5	6	7	2	9	0	6	6	5	4	9	7	3	10	6	3	9	3	4	7	2	2	4
	50-59	15	25	40	19	16	35	12	15	27	13	14	27	14	16	30	14	11	25	10	13	23	18	3	21	15	4	19
	60-69	37	38	75	43	44	87	43	31	74	46	47	93	42	45	87	45	29	74	68	41	109	34	41	75	32	38	70
	70-79	42	57	99	56	57	113	46	58	104	42	39	81	47	62	109	39	58	97	46	66	112	44	60	104	72	73	145
	80≤	19	32	51	20	35	55	27	34	61	12	36	48	23	41	64	26	40	66	32	36	68	27	39	66	30	41	71
	Total	120	153	273	142	157	299	135	140	275	116	142	258	134	170	304	134	141	275	162	160	322	126	149	275	152	158	310
Non-Hodgkin lymphoma (C82-86, C96)	0-19	2	2	4	5	2	7	1	0	1	7	0	7	1	2	3	2	1	3	1	0	1	2	1	3	1	1	2
	20-29	1	0	1	2	2	4	2	5	7	1	1	2	2	2	4	2	3	5	5	0	5	5	0	5	1	1	2
	30-39	10	1	11	13	5	18	7	2	9	8	2	10	7	1	8	10	2	12	5	6	11	8	7	15	8	6	14
	40-49	18	13	31	13	7	20	26	8	34	13	9	22	18	10	28	10	12	22	19	15	34	17	13	30	13	9	22
	50-59	44	28	72	42	28	70	56	23	79	47	37	84	49	23	72	30	18	48	42	20	62	41	29	70	32	17	49
	60-69	76	58	134	71	64	135	72	58	130	68	67	135	90	68	158	100	72	172	78	81	159	80	70	150	78	67	145
	70-79	90	71	161	92	104	196	82	82	164	90	81	171	93	94	187	94	87	181	83	113	196	73	101	174	75	97	172
	80≤	54	83	137	50	81	131	58	94	152	40	93	133	62	86	148	52	83	135	66	92	158	54	80	134	47	89	136
	Total	295	256	551	288	293	581	304	272	576	274	290	564	322	286	608	300	278	578	299	327	626	280	301	581	255	287	542
Oesophageal cancer (C15)	0-19	0	0	0	0	0	0	0	0	0	0	0	0	0	0	0	0	0	0	0	0	0	0	0	0	0	0	0
	20-29	0	0	0	0	1	1	0	0	0	0	0	0	0	0	0	1	0	1	0	0	0	0	0	0	0	0	0
	30-39	0	0	0	2	0	2	0	0	0	1	0	1	0	0	0	0	0	0	0	0	0	2	0	2	1	0	1
	40-49	24	8	32	25	1	26	25	4	29	16	2	18	24	2	26	21	1	22	11	4	15	18	4	22	15	2	17
	50-59	185	39	224	159	34	193	154	24	178	153	24	177	118	16	134	107	15	122	87	13	100	105	12	117	100	9	109
	60-69	157	42	199	147	40	187	206	31	237	169	46	215	197	39	236	217	32	249	203	32	235	190	31	221	206	40	246
	70-79	82	25	107	91	23	114	104	31	135	73	20	93	95	35	130	102	24	126	96	30	126	103	29	132	99	36	135
	80≤	19	15	34	33	19	52	33	15	48	20	20	40	30	21	51	23	15	38	30	25	55	41	13	54	29	16	45
	Total	467	129	596	457	118	575	522	105	627	432	112	544	464	113	577	471	87	558	427	104	531	459	89	548	450	103	553
		2011			2012			2013			2014			2015			2016			2017			2018			2019
	Age	Male	Female	Total	Male	Female	Total	Male	Female	Total	Male	Female	Total	Male	Female	Total	Male	Female	Total	Male	Female	Total	Male	Female	Total	Male	Female	Total
Ovarian cancer (C56)	0-19		1	1		0	0		0	0		0	0		1	1		0	0		0	0		0	0		0	0
	20-29		2	2		1	1		3	3		3	3		0	0		5	5		1	1		3	3		0	0
	30-39		6	6		6	6		13	13		13	13		10	10		8	8		8	8		6	6		2	2
	40-49		39	39		53	53		43	43		39	39		39	39		50	50		49	49		45	45		41	41
	50-59		107	107		109	109		148	148		115	115		97	97		93	93		121	121		79	79		107	107
	60-69		191	191		200	200		209	209		203	203		202	202		182	182		192	192		195	195		166	166
	70-79		219	219		202	202		208	208		212	212		236	236		219	219		219	219		231	231		206	206
	80≤		135	135		129	129		115	115		144	144		142	142		139	139		154	154		157	157		138	138
	Total		700	700		700	700		739	739		729	729		727	727		696	696		744	744		716	716		660	660
Pancreatic cancer (C25)	0-19	0	0	0	0	0	0	0	0	0	0	1	1	0	0	0	0	0	0	0	0	0	0	0	0	1	0	1
	20-29	0	1	1	2	0	2	0	1	1	1	0	1	0	1	1	1	1	2	1	0	1	2	0	2	1	0	1
	30-39	9	1	10	6	1	7	7	4	11	13	5	18	5	5	10	8	6	14	7	7	14	5	7	12	1	6	7
	40-49	44	26	70	43	27	70	41	23	64	36	20	56	37	19	56	56	31	87	42	30	72	37	29	66	39	26	65
	50-59	199	115	314	209	102	311	174	105	279	179	114	293	146	110	256	167	95	262	167	84	251	141	86	227	130	80	210
	60-69	299	226	525	282	237	519	302	264	566	322	234	556	338	242	580	361	297	658	378	299	677	415	269	684	346	309	655
	70-79	271	300	571	260	346	606	267	339	606	259	349	608	259	361	620	312	351	663	320	389	709	319	359	678	316	388	704
	80≤	120	239	359	148	340	488	152	297	449	148	318	466	161	294	455	151	341	492	169	335	504	152	332	484	148	328	476
	Total	942	908	1850	950	1053	2003	943	1033	1976	958	1041	1999	946	1032	1978	1056	1122	2178	1084	1144	2228	1071	1082	2153	982	1137	2119
Prostate cancer (C61)	0-19	0		0	0		0	0		0	0		0	0		0	0		0	0		0	0		0	0		0
	20-29	0		0	0		0	0		0	0		0	0		0	0		0	0		0	0		0	0		0
	30-39	0		0	0		0	0		0	0		0	0		0	0		0	0		0	0		0	1		1
	40-49	3		3	4		4	2		2	1		1	5		5	1		1	3		3	5		5	4		4
	50-59	52		52	57		57	58		58	62		62	67		67	38		38	44		44	44		44	39		39
	60-69	256		256	220		220	227		227	272		272	230		230	259		259	276		276	260		260	229		229
	70-79	425		425	392		392	419		419	474		474	432		432	494		494	519		519	504		504	519		519
	80≤	462		462	452		452	505		505	471		471	524		524	509		509	547		547	501		501	527		527
	Total	1198		1198	1125		1125	1211		1211	1280		1280	1258		1258	1301		1301	1389		1389	1314		1314	1319		1319
Stomach cancer (C16)	0-19	0	0	0	0	0	0	1	0	1	0	0	0	0	0	0	0	0	0	0	0	0	0	0	0	0	0	0
	20-29	0	2	2	4	2	6	1	4	5	0	1	1	1	2	3	0	2	2	1	1	2	1	0	1	2	0	2
	30-39	8	10	18	7	8	15	9	9	18	12	10	22	11	3	14	9	11	20	4	1	5	8	5	13	3	7	10
	40-49	43	33	76	40	29	69	34	27	61	39	15	54	57	26	83	32	27	59	26	22	48	29	18	47	32	25	57
	50-59	151	82	233	165	77	242	148	67	215	126	62	188	113	63	176	118	56	174	119	45	164	117	50	167	92	41	133
	60-69	261	147	408	251	136	387	255	126	381	244	137	381	225	125	350	282	135	417	255	128	383	242	121	363	246	120	366
	70-79	287	221	508	327	229	556	278	201	479	256	218	474	264	205	469	283	192	475	259	214	473	256	199	455	247	189	436
	80≤	205	251	456	206	251	457	216	243	459	227	255	482	182	223	405	206	226	432	181	216	397	166	221	387	157	172	329
	Total	955	746	1701	1000	732	1732	942	677	1619	904	698	1602	853	647	1500	930	649	1579	845	627	1472	819	614	1433	779	554	1333
Testicular cancer (C62)	0-19	0		0	0		0	0		0	0		0	1		1	0		0	0		0	0		0	0		0
	20-29	7		7	9		9	8		8	6		6	3		3	10		10	9		9	6		6	9		9
	30-39	22		22	11		11	6		6	21		21	7		7	11		11	11		11	11		11	11		11
	40-49	6		6	9		9	12		12	12		12	9		9	6		6	13		13	14		14	11		11
	50-59	9		9	2		2	3		3	10		10	12		12	6		6	5		5	4		4	9		9
	60-69	3		3	4		4	3		3	3		3	5		5	3		3	1		1	7		7	4		4
	70-79	5		5	0		0	4		4	4		4	2		2	1		1	3		3	3		3	0		0
	80≤	1		1	2		2	0		0	2		2	1		1	1		1	1		1	3		3	3		3
	Total	53		53	37		37	36		36	58		58	40		40	38		38	43		43	48		48	47		47
Thyroid cancer (C73)	0-19	0	0	0	0	0	0	0	0	0	0	0	0	0	0	0	0	0	0	0	0	0	0	0	0	0	0	0
	20-29	0	0	0	0	0	0	0	0	0	0	1	1	0	0	0	0	0	0	0	0	0	0	0	0	0	1	1
	30-39	1	1	2	1	1	2	1	1	2	0	1	1	0	0	0	1	0	1	1	2	3	0	0	0	0	0	0
	40-49	2	1	3	3	0	3	0	1	1	0	1	1	1	3	4	3	1	4	2	3	5	1	3	4	2	3	5
	50-59	3	10	13	9	1	10	3	3	6	7	4	11	6	3	9	8	5	13	5	7	12	4	5	9	5	5	10
	60-69	5	15	20	7	15	22	10	10	20	9	9	18	6	11	17	14	6	20	13	13	26	10	8	18	13	13	26
	70-79	14	29	43	13	26	39	2	20	22	6	27	33	6	15	21	9	11	20	9	23	32	9	14	23	9	15	24
	80≤	7	15	22	7	22	29	10	26	36	5	17	22	5	23	28	7	20	27	9	26	35	4	16	20	2	19	21
	Total	32	71	103	40	65	105	26	61	87	27	60	87	24	55	79	42	43	85	39	74	113	28	46	74	31	56	87

## Sheet: SUP 4 STAND INC&MORT ESP1976
Supplementary Table 4 Age-standardized incidence and mortality rates of different tumor types in Hungary between 2011 and 2019 using ESP 1976.
Incidence rate per 100,000 persons ESP 1976	2011			2012			2013			2014			2015			2016			2017			2018			2019
	rate	95%C		rate	95%C		rate	95%C		rate	95%C		rate	95%C		rate	95%C		rate	95%C		rate	95%C		rate	95%C
All sites excl. non-melanoma (C00-97)	239.131	236.099	242.162	239.121	236.081	242.16	233.582	230.573	236.59	230.863	227.868	233.858	228.21	225.229	231.191	225.948	222.978	228.919	222.425	219.473	225.376	218.83	215.9	221.759	212.167	209.282	215.052
Bladder cancer (C67)	6.25417	5.76333	6.74501	6.53321	6.03024	7.03617	5.91933	5.43991	6.39875	5.82709	5.35078	6.3034	6.20469	5.71261	6.69678	6.10699	5.61808	6.59591	6.15696	5.6654	6.64853	6.24151	5.74627	6.73675	6.36044	5.86039	6.86049
Breast cancer (C50)	15.5925	14.8175	16.3675	15.1818	14.4151	15.9485	15.3565	14.5844	16.1287	15.0127	14.2482	15.7772	15.4377	14.6616	16.2139	15.3442	14.5692	16.1191	14.5517	13.796	15.3074	14.3285	13.5781	15.0788	14.5359	13.78	15.2918
Cancer of brain and CNS (C70-72)	4.70474	4.27901	5.13046	5.09034	4.64637	5.53431	5.20273	4.75327	5.6522	5.14791	4.70022	5.5956	5.35533	4.89816	5.81249	5.23099	4.77849	5.68348	5.00385	4.5607	5.447	5.32245	4.86512	5.77978	4.6585	4.23054	5.08645
Cancer of lip, oral cavity and pharynx (C00-14)	12.5476	11.8524	13.2429	12.6596	11.9595	13.3597	11.7138	11.0394	12.3882	11.9779	11.295	12.6607	11.9209	11.2388	12.603	11.0962	10.4372	11.7552	10.4672	9.82632	11.1082	10.1329	9.5019	10.7639	10.034	9.4059	10.662
Cancer of the corpus uteri (C54)	3.49256	2.98626	3.99886	3.24108	2.75177	3.7304	3.09036	2.61179	3.56894	3.71464	3.18912	4.24017	2.88944	2.42523	3.35365	3.39946	2.89503	3.9039	3.47026	2.95973	3.9808	3.46728	2.95633	3.97823	3.57798	3.05848	4.09748
Cervical cancer (C53)	6.10894	5.43935	6.77854	6.21319	5.53572	6.89067	6.03774	5.36882	6.70665	6.00879	5.34041	6.67717	6.86705	6.15143	7.58268	5.60999	4.96199	6.258	5.48217	4.84049	6.12385	5.79755	5.13686	6.45825	5.35457	4.71906	5.99009
Colorectal cancer (C18-21)	34.8218	33.6637	35.9798	34.7954	33.6348	35.956	34.6662	33.5062	35.8262	33.8837	32.7353	35.0321	33.0845	31.9483	34.2206	33.1332	31.9945	34.2719	32.1862	31.0624	33.3099	32.1912	31.0667	33.3158	31.4913	30.3788	32.6038
Gallbladder cancer (C23-24)	4.33699	3.92824	4.74573	4.36448	3.95338	4.77558	4.18631	3.78313	4.58949	3.98031	3.58664	4.37397	3.80208	3.41687	4.18729	3.74785	3.36483	4.13086	3.72218	3.33997	4.10439	3.76758	3.3828	4.15235	3.32349	2.96202	3.68496
Hodgkin tumor (C81)	0.365334	0.246699	0.48397	0.264229	0.163075	0.365383	0.321426	0.209706	0.433146	0.297503	0.189876	0.405129	0.374586	0.253675	0.495497	0.29422	0.186903	0.401537	0.291163	0.184263	0.398063	0.266104	0.163843	0.368365	0.247004	0.148459	0.345548
Kidney cancer (C64-65)	5.88828	5.41201	6.36455	5.34872	4.89362	5.80382	5.65117	5.18273	6.1196	5.51924	5.05569	5.9828	5.13528	4.6876	5.58295	5.28121	4.82655	5.73588	5.44595	4.98364	5.90826	5.18778	4.73627	5.63928	5.17003	4.71919	5.62086
Larynx cancer (C32)	4.61025	4.18882	5.03168	4.30208	3.89393	4.71023	4.33101	3.92092	4.74109	3.97496	3.58156	4.36836	3.61182	3.23637	3.98726	3.55906	3.18581	3.9323	3.52188	3.1501	3.89366	3.37805	3.01371	3.74239	3.89461	3.50331	4.28591
Leukemia (C91-95)	6.86081	6.34672	7.37491	6.54737	6.04385	7.05088	6.39969	5.9012	6.89818	6.25801	5.7644	6.75161	6.74141	6.22849	7.25434	6.10322	5.61446	6.59199	5.87692	5.39666	6.35717	6.29779	5.80033	6.79526	5.9515	5.46779	6.4352
Liver cancer (C22)	5.82422	5.35055	6.29789	6.00118	5.51913	6.48324	6.00946	5.52641	6.49251	6.41521	5.91545	6.91498	6.00774	5.52353	6.49195	5.78656	5.31064	6.26247	6.02732	5.54096	6.51368	5.78555	5.30874	6.26236	5.56437	5.09666	6.03208
Lung cancer (C33-34)	65.7466	64.1556	67.3375	67.0345	65.4239	68.6451	64.2476	62.6686	65.8266	64.3289	62.7468	65.9111	63.4528	61.8796	65.0259	63.483	61.9071	65.0589	62.1872	60.6254	63.749	60.674	59.1303	62.2177	57.9286	56.4199	59.4373
Melanoma of the skin (C43)	2.70472	2.38193	3.02752	2.82483	2.49409	3.15557	2.52887	2.2155	2.84223	2.72577	2.4	3.05155	2.49391	2.18193	2.80589	2.4092	2.10211	2.71629	2.31363	2.01229	2.61497	2.23579	1.93938	2.5322	2.20433	1.90995	2.49872
Multiple myeloma (C88+C90)	1.9538	1.67945	2.22816	2.08868	1.80429	2.37308	1.87254	1.60289	2.14219	1.77502	1.51213	2.03791	2.04352	1.76111	2.32593	1.81134	1.54506	2.07761	2.08619	1.80005	2.37233	1.75379	1.49126	2.01631	1.90994	1.63592	2.18397
Non-Hodgkin lymphoma (C82-86, C96)	3.95385	3.56358	4.34413	4.1248	3.72515	4.52446	4.062	3.66485	4.45914	3.9698	3.57665	4.36294	4.17011	3.7667	4.57353	3.88687	3.49681	4.27692	4.19669	3.79085	4.60253	3.98362	3.58797	4.37928	3.55959	3.1855	3.93368
Oesophageal cancer (C15)	4.86152	4.42876	5.29427	4.50843	4.09061	4.92626	4.86133	4.42686	5.29579	4.27648	3.86843	4.68452	4.34279	3.93111	4.75448	4.18061	3.77609	4.58514	3.83843	3.4503	4.22656	4.02636	3.62858	4.42413	4.01567	3.61834	4.413
Other
Ovarian cancer (C56)	8.78081	7.97804	9.58358	8.87598	8.06625	9.68571	9.60182	8.75828	10.4454	9.04796	8.2278	9.86811	8.76744	7.95884	9.57603	8.50105	7.70337	9.29872	9.14496	8.31621	9.97371	8.34509	7.55243	9.13776	7.91904	7.14619	8.69189
Pancreatic cancer (C25)	13.4414	12.7218	14.1609	14.0375	13.3003	14.7747	13.7582	13.0273	14.489	13.7879	13.0553	14.5205	13.4132	12.6897	14.1367	14.7254	13.9663	15.4846	14.8268	14.064	15.5896	14.1788	13.4324	14.9252	13.7535	13.0182	14.4888
Prostate cancer (C61)	20.9661	19.6624	22.2698	19.6041	18.3411	20.8671	20.7167	19.4169	22.0165	21.502	20.1764	22.8277	20.827	19.5213	22.1327	21.1322	19.8156	22.4489	22.3294	20.9747	23.684	20.8662	19.5567	22.1757	20.5824	19.2825	21.8824
Stomach cancer (C16)	11.9713	11.2923	12.6504	12.0308	11.3483	12.7133	11.0978	10.4414	11.7542	10.7123	10.0665	11.3581	10.115	9.4867	10.7433	10.4788	9.8384	11.1192	9.64641	9.03113	10.2617	9.37823	8.77118	9.98528	8.65278	8.06955	9.23602
Testicular cancer (C62)	1.01626	0.729202	1.30331	0.75622	0.508139	1.0043	0.742171	0.496128	0.988214	1.13868	0.83359	1.44376	0.798017	0.542409	1.05363	0.806145	0.548958	1.06333	0.895708	0.624365	1.16705	0.924358	0.648717	1.2	0.975652	0.692606	1.2587
Thyroid cancer (C73)	0.720404	0.553811	0.886997	0.708974	0.54328	0.874667	0.553009	0.406469	0.699549	0.587753	0.436477	0.73903	0.515603	0.373747	0.65746	0.574257	0.424329	0.724186	0.742863	0.572112	0.913613	0.486473	0.348208	0.624739	0.581213	0.430048	0.732377
Males	2011			2012			2013			2014			2015			2016			2017			2018			2019
	rate	95%C		rate	95%C		rate	95%C		rate	95%C		rate	95%C		rate	95%C		rate	95%C		rate	95%C		rate	95%C
All sites excl. non-melanoma (C00-97)	559.775	553.057	566.493	526.804	520.273	533.334	532.123	525.552	538.693	524.337	517.807	530.867	508.303	501.868	514.737	505.962	499.535	512.389	496.806	490.431	503.18	475.55	469.313	481.787	470.141	463.942	476.339
Bladder cancer (C67)	34.7484	33.0701	36.4267	35.1995	33.5073	36.8917	32.8362	31.1999	34.4725	34.2284	32.556	35.9008	32.8583	31.2184	34.4983	30.5493	28.9663	32.1323	31.4856	29.8771	33.0941	29.8253	28.2598	31.3908	29.2605	27.7107	30.8104
Breast cancer (C50)	1.34174	1.0119	1.67157	1.47758	1.13081	1.82435	1.30713	0.980608	1.63366	1.73762	1.36075	2.1145	1.27466	0.951611	1.5977	1.25892	0.937526	1.58032	1.44111	1.09694	1.78529	1.37771	1.04119	1.71422	1.56868	1.20978	1.92758
Cancer of brain and CNS (C70-72)	11.3171	10.3593	12.275	10.2436	9.33063	11.1566	10.7791	9.84152	11.7168	10.2893	9.37223	11.2063	9.66825	8.77859	10.5579	9.33856	8.46325	10.2139	9.06953	8.20613	9.93293	9.21811	8.3477	10.0885	8.86575	8.01255	9.71895
Cancer of lip, oral cavity and pharynx (C00-14)	35.9959	34.2878	37.704	33.7047	32.0488	35.3606	33.1639	31.5195	34.8084	31.7347	30.1244	33.3451	30.0399	28.4719	31.6079	31.4619	29.8555	33.0684	27.8181	26.3062	29.3301	26.2715	24.8022	27.7408	26.4946	25.0198	27.9694
Cancer of the corpus uteri (C54)	0	0	0	0	0	0	0	0	0	0	0	0	0	0	0	0	0	0	0	0	0	0	0	0	0	0	0
Cervical cancer (C53)	0	0	0	0	0	0	0	0	0	0	0	0	0	0	0	0	0	0	0	0	0	0	0	0	0	0	0
Colorectal cancer (C18-21)	95.4737	92.6927	98.2547	89.9133	87.2094	92.6172	92.2899	89.5474	95.0323	88.9685	86.2729	91.664	87.0058	84.338	89.6736	87.7453	85.0633	90.4274	86.8295	84.1591	89.5	82.1997	79.6014	84.798	87.2121	84.5372	89.887
Gallbladder cancer (C23-24)	3.6935	3.14626	4.24074	4.05041	3.47628	4.62454	4.31389	3.72071	4.90707	4.52213	3.91415	5.13011	3.9811	3.4102	4.552	3.92431	3.35687	4.49175	3.94158	3.37238	4.51078	4.15339	3.56912	4.73767	3.23688	2.72134	3.75243
Hodgkin tumor (C81)	2.98002	2.48847	3.47158	2.51728	2.06466	2.9699	2.49381	2.0428	2.94483	3.29278	2.77398	3.81158	2.63833	2.17357	3.1031	3.16281	2.6534	3.67223	2.42739	1.9807	2.87408	2.45877	2.00921	2.90832	2.43116	1.98436	2.87796
Kidney cancer (C64-65)	20.5335	19.2433	21.8236	20.7965	19.4957	22.0974	20.1335	18.8521	21.4149	19.8712	18.5968	21.1455	20.2174	18.931	21.5038	20.8435	19.5359	22.1512	19.5682	18.3001	20.8364	19.9251	18.6455	21.2048	18.7273	17.4873	19.9672
Larynx cancer (C32)	14.0335	12.9669	15.1002	12.3396	11.3375	13.3417	12.7519	11.732	13.7717	12.2674	11.2661	13.2688	11.2699	10.3094	12.2304	11.5075	10.5359	12.4792	10.2429	9.3254	11.1605	10.0419	9.13341	10.9504	9.25988	8.38792	10.1318
Leukemia (C91-95)	18.1902	16.9758	19.4045	17.7973	16.5939	19.0007	18.333	17.1102	19.5557	17.8603	16.6521	19.0685	17.7873	16.5806	18.994	17.0003	15.8193	18.1812	18.3385	17.1109	19.5662	16.6288	15.4598	17.7978	16.7358	15.5636	17.908
Liver cancer (C22)	11.3563	10.3967	12.3158	11.0787	10.1292	12.0282	10.9341	9.98977	11.8784	10.3833	9.46205	11.3045	11.2146	10.2565	12.1728	10.6371	9.70288	11.5712	10.4092	9.48423	11.3341	10.3855	9.46164	11.3094	10.7116	9.77383	11.6495
Lung cancer (C33-34)	115.82	112.757	118.882	107.338	104.384	110.292	101.098	98.2281	103.969	101.475	98.5961	104.353	95.7997	93.0005	98.599	94.6261	91.841	97.4112	93.8997	91.1228	96.6766	88.2858	85.5932	90.9784	79.3424	76.7909	81.8939
Melanoma of the skin (C43)	18.0927	16.8816	19.3038	16.5996	15.4373	17.7618	17.807	16.6019	19.0121	19.1685	17.9169	20.4202	20.147	18.8628	21.4312	19.8296	18.5542	21.105	20.4331	19.1372	21.7289	17.857	16.6456	19.0684	19.4943	18.2292	20.7594
Multiple myeloma (C88+C90)	4.39516	3.7982	4.99212	4.3637	3.76778	4.95962	4.76511	4.14168	5.38854	5.13244	4.48474	5.78015	4.51928	3.91101	5.12755	4.53866	3.92843	5.1489	5.01368	4.37173	5.65564	5.32452	4.66299	5.98606	4.47724	3.87091	5.08357
Non-Hodgkin lymphoma (C82-86, C96)	13.6101	12.5597	14.6605	13.4225	12.3774	14.4676	14.5068	13.4191	15.5946	14.2066	13.129	15.2841	14.067	12.9939	15.1401	13.5483	12.4941	14.6026	13.9936	12.9211	15.066	14.1376	13.0597	15.2155	15.0417	13.9304	16.153
Oesophageal cancer (C15)	8.88824	8.03934	9.73714	8.60165	7.76501	9.4383	8.06824	7.25703	8.87945	8.90903	8.05569	9.76237	8.03715	7.22599	8.8483	8.06127	7.24801	8.87453	6.92726	6.17268	7.68183	7.63199	6.83998	8.42399	7.29228	6.51848	8.06607
Other	24.38	22.97	25.78	23.13	21.75	24.5	22.41	21.05	23.76	21.71	20.38	23.05	21.8	20.46	23.13	21.99	20.65	23.33	20.96	19.65	22.27	21.88	20.53	23.22	20.53	19.23	21.83
Ovarian cancer (C56)	0	0	0	0	0	0	0	0	0	0	0	0	0	0	0	0	0	0	0	0	0	0	0	0	0	0	0
Pancreatic cancer (C25)	18.146	16.9331	19.3588	17.2701	16.0847	18.4556	17.8159	16.6105	19.0213	16.9725	15.7948	18.1503	17.4302	16.2357	18.6247	17.5769	16.3761	18.7778	18.3302	17.1028	19.5576	16.6997	15.5282	17.8712	16.8435	15.6675	18.0194
Prostate cancer (C61)	70.6475	68.255	73.0401	63.1136	60.848	65.3793	73.6034	71.1541	76.0527	69.7687	67.3815	72.156	66.4953	64.1628	68.8278	65.7632	63.441	68.0853	64.5569	62.254	66.8597	62.2962	60.0341	64.5584	63.9396	61.649	66.2303
Stomach cancer (C16)	20.2275	18.947	21.5081	19.1925	17.9428	20.4421	18.9688	17.725	20.2126	17.1392	15.9557	18.3227	16.8352	15.6612	18.0091	16.6371	15.4688	17.8054	16.2745	15.1179	17.431	13.7183	12.6565	14.7801	14.148	13.0702	15.2257
Testicular cancer (C62)	13.3195	12.2803	14.3586	12.2879	11.288	13.2879	10.9213	9.9775	11.8651	12.0852	11.0913	13.079	12.0328	11.0403	13.0253	12.4807	11.4688	13.4926	11.4153	10.4466	12.3839	12.2578	11.2541	13.2615	10.7352	9.7964	11.6741
Thyroid cancer (C73)	2.56824	2.11191	3.02457	2.36625	1.92742	2.80508	2.79207	2.31485	3.26929	2.59081	2.13062	3.051	3.18979	2.67876	3.70082	3.46169	2.92875	3.99464	3.42637	2.89567	3.95707	2.95525	2.4624	3.44811	3.77563	3.21883	4.33243
Females	2011			2012			2013			2014			2015			2016			2017			2018			2019
	rate	95%C		rate	95%C		rate	95%C		rate	95%C		rate	95%C		rate	95%C		rate	95%C		rate	95%C		rate	95%C
All sites excl. non-melanoma (C00-97)	412.634	407.142	418.125	394.825	389.435	400.215	404.32	398.857	409.783	401.323	395.872	406.774	399.298	393.851	404.744	403.136	397.654	408.618	387.334	381.95	392.717	383.642	378.278	389.007	376.777	371.456	382.098
Bladder cancer (C67)	11.2418	10.3335	12.1502	11.2382	10.3271	12.1493	11.0383	10.1339	11.9427	10.5278	9.64307	11.4124	10.6411	9.75026	11.5319	10.6181	9.72666	11.5096	10.2306	9.354	11.1071	9.58312	8.73369	10.4325	10.3354	9.45251	11.2183
Breast cancer (C50)	110.55	107.703	113.397	103.124	100.365	105.883	104.721	101.936	107.505	105.036	102.243	107.83	103.95	101.167	106.733	107.227	104.395	110.058	104.294	101.496	107.091	104.614	101.808	107.419	101.167	98.4061	103.928
Cancer of brain and CNS (C70-72)	8.06623	7.29682	8.83565	8.1092	7.33523	8.88317	7.45413	6.71089	8.19737	7.76483	7.00504	8.52461	7.17846	6.44679	7.91013	6.29776	5.61119	6.98434	7.01312	6.28736	7.73888	6.87311	6.15374	7.59248	6.182	5.49915	6.86486
Cancer of lip, oral cavity and pharynx (C00-14)	8.88757	8.07993	9.6952	8.20147	7.42311	8.97983	8.5274	7.73245	9.32234	8.7087	7.90406	9.51333	8.77536	7.96639	9.58432	8.14511	7.36432	8.92591	7.75801	6.99468	8.52134	7.78072	7.01532	8.54611	7.42125	6.67308	8.16941
Cancer of the corpus uteri (C54)	18.5025	17.3373	19.6678	17.041	15.919	18.1629	17.2768	16.1454	18.4083	18.138	16.9768	19.2992	18.344	17.1744	19.5135	20.5037	19.2649	21.7424	18.1641	16.9962	19.3321	19.3471	18.1402	20.554	19.5431	18.3291	20.7571
Cervical cancer (C53)	17.5907	16.4545	18.7269	16.1804	15.0872	17.2737	16.5418	15.4347	17.649	17.1351	16.0065	18.2637	17.4169	16.2772	18.5565	17.4745	16.3309	18.6181	14.597	13.55	15.644	13.8037	12.7843	14.8231	13.0285	12.0372	14.0198
Colorectal cancer (C18-21)	52.7705	50.8029	54.738	49.9739	48.0529	51.8948	50.5394	48.6045	52.4742	48.6249	46.724	50.5259	48.1346	46.2403	50.0288	47.228	45.3483	49.1078	46.1055	44.245	47.966	45.8155	43.9586	47.6725	45.6755	43.8197	47.5312
Gallbladder cancer (C23-24)	4.29842	3.73674	4.8601	4.28768	3.72488	4.85048	4.12942	3.57622	4.68262	4.07465	3.52425	4.62505	3.91559	3.3752	4.45598	3.90588	3.36518	4.44658	3.43179	2.92409	3.93949	3.22591	2.73306	3.71875	2.97512	2.5014	3.44884
Hodgkin tumor (C81)	2.66597	2.22363	3.10832	2.56015	2.12526	2.99504	2.24279	1.83509	2.65049	2.59253	2.1535	3.03157	2.23394	1.82576	2.64211	2.29568	1.88115	2.71022	2.03811	1.64685	2.42937	2.59648	2.15432	3.03864	1.87498	1.49891	2.25105
Kidney cancer (C64-65)	11.4674	10.55	12.3848	10.7969	9.90384	11.6899	11.2251	10.313	12.1371	10.95	10.0478	11.8523	10.8198	9.9215	11.718	10.1788	9.30594	11.0516	10.48	9.59285	11.3672	10.107	9.23466	10.9793	10.4184	9.53193	11.3048
Larynx cancer (C32)	2.1561	1.75829	2.55391	1.76275	1.40188	2.12361	1.75313	1.39267	2.11358	1.75661	1.39522	2.118	1.63833	1.28877	1.98788	1.54115	1.20151	1.8808	1.26414	0.955998	1.57228	1.1927	0.893023	1.49238	1.23301	0.928043	1.53798
Leukemia (C91-95)	12.3297	11.3785	13.281	11.6012	10.6755	12.5269	11.9646	11.023	12.9062	12.6699	11.6994	13.6405	10.9994	10.0937	11.9051	11.808	10.8679	12.7481	11.5797	10.6472	12.5123	10.4725	9.58451	11.3604	10.4301	9.54313	11.317
Liver cancer (C22)	4.20303	3.64762	4.75844	4.11772	3.56618	4.66925	3.74654	3.2196	4.27347	3.86935	3.33299	4.4057	4.15244	3.59594	4.70893	3.94122	3.39807	4.48436	3.93141	3.38801	4.47481	3.62347	3.10114	4.1458	3.74854	3.2168	4.28028
Lung cancer (C33-34)	50.695	48.7665	52.6235	49.7262	47.81	51.6423	51.2061	49.2585	53.1537	49.8381	47.9136	51.7626	50.446	48.5068	52.3852	49.4304	47.5074	51.3535	49.5603	47.6314	51.4892	47.7101	45.8152	49.6051	46.5099	44.6373	48.3825
Melanoma of the skin (C43)	15.2774	14.2185	16.3362	16.537	15.4318	17.6422	17.0296	15.9063	18.153	18.0176	16.8603	19.1749	19.9824	18.7617	21.203	19.3552	18.1516	20.5587	18.3775	17.2027	19.5522	18.229	17.0575	19.4005	18.2203	17.0481	19.3926
Multiple myeloma (C88+C90)	4.03582	3.49156	4.58007	4.39839	3.82837	4.9684	3.86493	3.32974	4.40012	4.0151	3.46874	4.56146	3.94621	3.40372	4.48871	3.77577	3.24415	4.3074	4.19706	3.6356	4.75852	4.17468	3.61402	4.73533	3.8505	3.31158	4.38942
Non-Hodgkin lymphoma (C82-86, C96)	11.5771	10.6554	12.4989	10.7432	9.85241	11.6341	12.8969	11.9193	13.8745	13.0453	12.0605	14.0301	11.1818	10.2686	12.0949	12.3342	11.3734	13.295	11.4545	10.527	12.382	12.2675	11.3065	13.2286	12.9467	11.9585	13.9348
Oesophageal cancer (C15)	1.66417	1.31467	2.01366	1.66679	1.31589	2.0177	1.58821	1.24512	1.93129	1.5174	1.18152	1.85328	1.45442	1.12507	1.78377	1.34008	1.02337	1.6568	1.12243	0.832074	1.41279	1.0715	0.787454	1.35554	1.17153	0.874256	1.46879
Other	20.29	19.07	21.51	18.73	17.56	19.91	19.07	17.88	20.26	18.52	17.35	19.7	19.28	18.08	20.47	19.31	18.11	20.52	18.46	17.29	19.64	17.65	16.5	18.81	17.14	16	18.27
Ovarian cancer (C56)	14.9381	13.891	15.9851	15.3376	14.2732	16.402	15.8471	14.7635	16.9308	14.32	13.2883	15.3518	14.9977	13.9402	16.0552	14.8943	13.8385	15.9501	14.2242	13.1906	15.2578	14.2157	13.1812	15.2503	13.148	12.1521	14.1438
Pancreatic cancer (C25)	11.6938	10.7674	12.6202	11.1649	10.2568	12.073	13.0612	12.0774	14.045	12.0004	11.0559	12.9449	12.2211	11.2665	13.1758	12.566	11.5962	13.5358	12.0825	11.1299	13.0351	12.2028	11.2443	13.1613	11.9584	11.0087	12.9081
Prostate cancer (C61)	0	0	0	0	0	0	0	0	0	0	0	0	0	0	0	0	0	0	0	0	0	0	0	0	0	0	0
Stomach cancer (C16)	9.93133	9.07759	10.7851	9.63557	8.7919	10.4792	9.36748	8.5343	10.2007	8.59261	7.79336	9.39187	8.53662	7.73873	9.3345	8.36508	7.57381	9.15635	7.65322	6.89506	8.41138	7.3489	6.60505	8.09276	6.63555	5.92809	7.34301
Testicular cancer (C62)	0	0	0	0	0	0	0	0	0	0	0	0	0	0	0	0	0	0	0	0	0	0	0	0	0	0	0
Thyroid cancer (C73)	7.7863	7.03035	8.54225	7.85725	7.0954	8.6191	9.23121	8.40411	10.0583	9.59573	8.75111	10.4403	9.05591	8.23412	9.8777	10.5494	9.66084	11.438	9.31905	8.48245	10.1557	9.72076	8.86526	10.5763	11.1611	10.2436	12.0786
Mortality rate per 100,000 persons ESP 1976	2011			2012			2013			2014			2015			2016			2017			2018			2019
	rate	95%C		rate	95%C		rate	95%C		rate	95%C		rate	95%C		rate	95%C		rate	95%C		rate	95%C		rate	95%C
All sites excl. non-melanoma (C00-97)	239.131	236.099	242.162	239.121	236.081	242.16	233.582	230.573	236.59	230.863	227.868	233.858	228.21	225.229	231.191	225.948	222.978	228.919	222.425	219.473	225.376	218.83	215.9	221.759	212.167	209.282	215.052
Bladder cancer (C67)	6.25417	5.76333	6.74501	6.53321	6.03024	7.03617	5.91933	5.43991	6.39875	5.82709	5.35078	6.3034	6.20469	5.71261	6.69678	6.10699	5.61808	6.59591	6.15696	5.6654	6.64853	6.24151	5.74627	6.73675	6.36044	5.86039	6.86049
Breast cancer (C50)	15.5925	14.8175	16.3675	15.1818	14.4151	15.9485	15.3565	14.5844	16.1287	15.0127	14.2482	15.7772	15.4377	14.6616	16.2139	15.3442	14.5692	16.1191	14.5517	13.796	15.3074	14.3285	13.5781	15.0788	14.5359	13.78	15.2918
Cancer of brain and CNS (C70-72)	4.70474	4.27901	5.13046	5.09034	4.64637	5.53431	5.20273	4.75327	5.6522	5.14791	4.70022	5.5956	5.35533	4.89816	5.81249	5.23099	4.77849	5.68348	5.00385	4.5607	5.447	5.32245	4.86512	5.77978	4.6585	4.23054	5.08645
Cancer of lip, oral cavity and pharynx (C00-14)	12.5476	11.8524	13.2429	12.6596	11.9595	13.3597	11.7138	11.0394	12.3882	11.9779	11.295	12.6607	11.9209	11.2388	12.603	11.0962	10.4372	11.7552	10.4672	9.82632	11.1082	10.1329	9.5019	10.7639	10.034	9.4059	10.662
Cancer of the corpus uteri (C54)	2.06547	1.78339	2.34755	1.94207	1.66783	2.2163	1.84632	1.57856	2.11407	2.19232	1.90016	2.48448	1.71724	1.45836	1.97612	2.02445	1.74295	2.30596	2.0405	1.75751	2.32349	2.02236	1.74045	2.30427	2.10017	1.81282	2.38751
Cervical cancer (C53)	3.36755	3.00737	3.72773	3.41558	3.0519	3.77926	3.28896	2.93159	3.64633	3.30197	2.94342	3.66053	3.754	3.37123	4.13676	3.06911	2.72251	3.41572	2.97211	2.63058	3.31365	3.14757	2.79588	3.49927	2.92097	2.58209	3.25984
Colorectal cancer (C18-21)	34.8218	33.6637	35.9798	34.7954	33.6348	35.956	34.6662	33.5062	35.8262	33.8837	32.7353	35.0321	33.0845	31.9483	34.2206	33.1332	31.9945	34.2719	32.1862	31.0624	33.3099	32.1912	31.0667	33.3158	31.4913	30.3788	32.6038
Gallbladder cancer (C23-24)	4.33699	3.92824	4.74573	4.36448	3.95338	4.77558	4.18631	3.78313	4.58949	3.98031	3.58664	4.37397	3.80208	3.41687	4.18729	3.74785	3.36483	4.13086	3.72218	3.33997	4.10439	3.76758	3.3828	4.15235	3.32349	2.96202	3.68496
Hodgkin tumor (C81)	0.362318	0.244173	0.480462	0.26525	0.163901	0.366599	0.323984	0.211821	0.436147	0.30268	0.194121	0.411239	0.374586	0.253675	0.495497	0.292893	0.185818	0.399968	0.291163	0.184263	0.398063	0.272178	0.168756	0.375599	0.245256	0.14706	0.343452
Kidney cancer (C64-65)	5.88828	5.41201	6.36455	5.34872	4.89362	5.80382	5.65117	5.18273	6.1196	5.51924	5.05569	5.9828	5.13528	4.6876	5.58295	5.28121	4.82655	5.73588	5.44595	4.98364	5.90826	5.18778	4.73627	5.63928	5.17003	4.71919	5.62086
Larynx cancer (C32)	4.61025	4.18882	5.03168	4.30208	3.89393	4.71023	4.33101	3.92092	4.74109	3.97496	3.58156	4.36836	3.61182	3.23637	3.98726	3.55906	3.18581	3.9323	3.52188	3.1501	3.89366	3.37805	3.01371	3.74239	3.89461	3.50331	4.28591
Leukemia (C91-95)	6.86081	6.34672	7.37491	6.54737	6.04385	7.05088	6.39969	5.9012	6.89818	6.25801	5.7644	6.75161	6.73916	6.22632	7.252	6.10855	5.61957	6.59753	5.87826	5.39795	6.35857	6.30231	5.80466	6.79995	5.9545	5.47067	6.43833
Liver cancer (C22)	5.82422	5.35055	6.29789	6.00118	5.51913	6.48324	6.00946	5.52641	6.49251	6.41521	5.91545	6.91498	6.00774	5.52353	6.49195	5.78656	5.31064	6.26247	6.02732	5.54096	6.51368	5.78555	5.30874	6.26236	5.56437	5.09666	6.03208
Lung cancer (C33-34)	65.7466	64.1556	67.3375	67.0345	65.4239	68.6451	64.2476	62.6686	65.8266	64.3289	62.7468	65.9111	63.4528	61.8796	65.0259	63.483	61.9071	65.0589	62.1872	60.6254	63.749	60.6648	59.1213	62.2084	57.9286	56.4199	59.4373
Melanoma of the skin (C43)	2.70472	2.38193	3.02752	2.82483	2.49409	3.15557	2.52887	2.2155	2.84223	2.72577	2.4	3.05155	2.49391	2.18193	2.80589	2.4092	2.10211	2.71629	2.31363	2.01229	2.61497	2.23579	1.93938	2.5322	2.20433	1.90995	2.49872
Multiple myeloma (C88+C90)	1.9538	1.67945	2.22816	2.08868	1.80429	2.37308	1.87254	1.60289	2.14219	1.77502	1.51213	2.03791	2.04352	1.76111	2.32593	1.81134	1.54506	2.07761	2.08619	1.80005	2.37233	1.75379	1.49126	2.01631	1.90994	1.63592	2.18397
Non-Hodgkin lymphoma (C82-86, C96)	3.95385	3.56358	4.34413	4.1248	3.72515	4.52446	4.062	3.66485	4.45914	3.9698	3.57665	4.36294	4.17011	3.7667	4.57353	3.88687	3.49681	4.27692	4.19669	3.79085	4.60253	3.98362	3.58797	4.37928	3.55959	3.1855	3.93368
Oesophageal cancer (C15)	4.86152	4.42876	5.29427	4.50843	4.09061	4.92626	4.86133	4.42686	5.29579	4.27648	3.86843	4.68452	4.34279	3.93111	4.75448	4.18061	3.77609	4.58514	3.83843	3.4503	4.22656	4.02636	3.62858	4.42413	4.01567	3.61834	4.413
Other
Ovarian cancer (C56)	5.1195	4.67541	5.5636	5.1139	4.66891	5.5589	5.47088	5.00998	5.93178	5.19932	4.74939	5.64924	5.05876	4.61443	5.50309	4.86728	4.4308	5.30376	5.21393	4.76157	5.66629	4.80584	4.37127	5.24041	4.50998	4.0889	4.93106
Pancreatic cancer (C25)	13.4414	12.7218	14.1609	14.0375	13.3003	14.7747	13.7582	13.0273	14.489	13.7879	13.0553	14.5205	13.4132	12.6897	14.1367	14.7165	13.9576	15.4754	14.8268	14.064	15.5896	14.1788	13.4324	14.9252	13.7535	13.0182	14.4888
Prostate cancer (C61)	7.60939	7.06797	8.1508	7.06234	6.5394	7.58528	7.44893	6.91113	7.98673	7.88017	7.32627	8.43406	7.56226	7.01901	8.10551	7.67127	7.12331	8.21923	8.12796	7.56318	8.69275	7.65313	7.10474	8.20151	7.51259	6.96914	8.05605
Stomach cancer (C16)	11.9713	11.2923	12.6504	12.0308	11.3483	12.7133	11.0978	10.4414	11.7542	10.7123	10.0665	11.3581	10.115	9.4867	10.7433	10.4788	9.8384	11.1192	9.64641	9.03113	10.2617	9.37823	8.77118	9.98528	8.65278	8.06955	9.23602
Testicular cancer (C62)	0.490324	0.352885	0.627763	0.370045	0.250338	0.489752	0.361053	0.242647	0.47946	0.551195	0.404698	0.697691	0.383986	0.261567	0.506405	0.398043	0.27322	0.522867	0.439983	0.308573	0.571392	0.448435	0.315685	0.581185	0.479381	0.342096	0.616666
Thyroid cancer (C73)	0.720404	0.553811	0.886997	0.708974	0.54328	0.874667	0.553009	0.406469	0.699549	0.587753	0.436477	0.73903	0.515603	0.373747	0.65746	0.574257	0.424329	0.724186	0.742863	0.572112	0.913613	0.486473	0.348208	0.624739	0.581213	0.430048	0.732377
Males	2011			2012			2013			2014			2015			2016			2017			2018			2019
	rate	95%C		rate	95%C		rate	95%C		rate	95%C		rate	95%C		rate	95%C		rate	95%C		rate	95%C		rate	95%C
All sites excl. non-melanoma (C00-97)	328.361	323.209	333.512	327.254	322.102	332.407	315.698	310.632	320.765	310.007	304.981	315.033	303.534	298.557	308.512	305.116	300.12	310.112	296.164	291.237	301.091	291.65	286.761	296.539	281.869	277.065	286.673
Bladder cancer (C67)	11.6821	10.7089	12.6553	12.5836	11.5717	13.5955	11.0554	10.1059	12.005	9.98571	9.08228	10.8891	11.4003	10.4342	12.3663	11.2428	10.2824	12.2032	10.8786	9.93305	11.8242	11.3475	10.3817	12.3132	11.3498	10.3845	12.3152
Breast cancer (C50)	0.381406	0.205549	0.557264	0.483935	0.285479	0.68239	0.470101	0.274282	0.66592	0.465189	0.270186	0.660191	0.517635	0.311771	0.7235	0.408916	0.225743	0.592089	0.243859	0.102278	0.385441	0.378292	0.201957	0.554627	0.436465	0.247149	0.62578
Cancer of brain and CNS (C70-72)	5.11782	4.47366	5.76199	6.44291	5.71881	7.167	6.37374	5.65273	7.09476	6.05688	5.35327	6.7605	6.39352	5.67004	7.117	6.17763	5.46569	6.88957	6.18213	5.46929	6.89497	6.18817	5.475	6.90134	6.09279	5.38548	6.80009
Cancer of lip, oral cavity and pharynx (C00-14)	23.1883	21.8173	24.5594	22.7794	21.4179	24.1408	21.2852	19.9677	22.6027	21.4132	20.0903	22.7361	21.3453	20.0235	22.6671	20.3297	19.0383	21.6211	18.5016	17.2685	19.7347	18.2256	17.0018	19.4495	17.7728	16.5649	18.9808
Cancer of the corpus uteri (C54)	0	0	0	0	0	0	0	0	0	0	0	0	0	0	0	0	0	0	0	0	0	0	0	0	0	0	0
Cervical cancer (C53)	0	0	0	0	0	0	0	0	0	0	0	0	0	0	0	0	0	0	0	0	0	0	0	0	0	0	0
Colorectal cancer (C18-21)	51.1785	49.1419	53.215	49.9632	47.9472	51.9792	50.404	48.3768	52.4311	49.2368	47.2311	51.2425	48.0226	46.0402	50.005	47.8311	45.8505	49.8117	46.6156	44.6585	48.5726	46.4742	44.5201	48.4282	46.0576	44.1133	48.0019
Gallbladder cancer (C23-24)	3.88273	3.32164	4.44381	4.07755	3.5015	4.6536	3.84159	3.28182	4.40136	3.91283	3.34729	4.47837	3.72564	3.17336	4.27792	4.01533	3.44135	4.58931	3.62036	3.07484	4.16587	3.97583	3.40418	4.54748	3.7504	3.19547	4.30534
Hodgkin tumor (C81)	0.577375	0.361006	0.793744	0.183224	0.0611109	0.305336	0.387094	0.209402	0.564786	0.485011	0.285897	0.684125	0.442665	0.252291	0.633039	0.379965	0.203396	0.556535	0.322283	0.15952	0.485046	0.224859	0.0889086	0.360809	0.318137	0.156509	0.479766
Kidney cancer (C64-65)	8.4585	7.63038	9.28663	8.75439	7.91035	9.59844	8.08949	7.27721	8.90177	8.50277	7.66911	9.33643	8.04607	7.23447	8.85767	8.0957	7.2807	8.91069	7.92	7.11317	8.72683	7.87184	7.06748	8.67619	7.70123	6.90603	8.49643
Larynx cancer (C32)	9.28498	8.41734	10.1526	8.87118	8.02152	9.72083	8.68089	7.83945	9.52233	8.01248	7.20321	8.82174	6.93367	6.18025	7.68709	7.18056	6.41301	7.94812	6.93549	6.18046	7.69051	6.66906	5.9287	7.40942	8.01826	7.20686	8.82966
Leukemia (C91-95)	8.69358	7.85402	9.53313	8.74946	7.90566	9.59327	8.17556	7.35897	8.99215	8.59247	7.75442	9.43051	8.63426	7.79351	9.475	7.93859	7.13154	8.74564	7.88541	7.08034	8.69047	7.94297	7.13499	8.75095	8.31041	7.48437	9.13646
Liver cancer (C22)	9.5002	8.62257	10.3778	9.68595	8.79814	10.5738	9.85514	8.95859	10.7517	10.916	9.97146	11.8606	9.71963	8.82761	10.6116	9.79972	8.90305	10.6964	9.88946	8.98788	10.791	9.36392	8.48665	10.2412	9.3351	8.45961	10.2106
Lung cancer (C33-34)	102.941	100.053	105.828	103.938	101.031	106.845	96.7383	93.9306	99.546	95.8976	93.0992	98.6961	92.6266	89.874	95.3791	94.5364	91.7526	97.3202	90.4286	87.7034	93.1538	88.7721	86.0721	91.4722	81.9515	79.3585	84.5446
Melanoma of the skin (C43)	3.91124	3.3481	4.47437	3.83452	3.2759	4.39314	3.34314	2.82095	3.86533	3.45913	2.92738	3.99087	3.77352	3.2177	4.32935	3.46193	2.92897	3.99489	3.27945	2.76025	3.79864	3.02546	2.52679	3.52413	3.15837	2.64911	3.66762
Multiple myeloma (C88+C90)	2.19071	1.76925	2.61217	2.51929	2.06649	2.97209	2.36041	1.92163	2.79919	1.98921	1.58597	2.39245	2.27406	1.84257	2.70554	2.25123	1.82144	2.68101	2.62374	2.15934	3.08814	2.09057	1.67604	2.50509	2.44163	1.99387	2.88939
Non-Hodgkin lymphoma (C82-86, C96)	5.39424	4.7329	6.05557	5.20547	4.55461	5.85633	5.46436	4.79676	6.13197	4.88625	4.25427	5.51823	5.58767	4.91132	6.26403	5.07572	4.43039	5.72105	5.1248	4.47577	5.77383	4.79391	4.1662	5.42162	4.23594	3.64618	4.8257
Oesophageal cancer (C15)	8.81972	7.9741	9.66534	8.36844	7.54321	9.19367	9.43858	8.56118	10.316	7.85047	7.04943	8.65152	8.19236	7.37341	9.01131	8.18031	7.36107	8.99955	7.27547	6.50217	8.04878	7.87691	7.0723	8.68152	7.63246	6.84082	8.4241
Other
Ovarian cancer (C56)	0	0	0	0	0	0	0	0	0	0	0	0	0	0	0	0	0	0	0	0	0	0	0	0	0	0	0
Pancreatic cancer (C25)	17.3343	16.1488	18.5197	17.1211	15.9408	18.3014	16.7282	15.5602	17.8962	16.7938	15.6223	17.9654	16.2199	15.0677	17.3722	18.0365	16.8201	19.2529	18.2876	17.0616	19.5135	17.729	16.522	18.9361	16.0886	14.9393	17.2379
Prostate cancer (C61)	20.9661	19.6624	22.2698	19.6041	18.3411	20.8671	20.7167	19.4169	22.0165	21.502	20.1764	22.8277	20.827	19.5213	22.1327	21.1322	19.8156	22.4489	22.3294	20.9747	23.684	20.8662	19.5567	22.1757	20.5824	19.2825	21.8824
Stomach cancer (C16)	17.3287	16.1434	18.5139	17.9048	16.6978	19.1118	16.6096	15.4457	17.7734	15.6661	14.5346	16.7977	14.658	13.5625	15.7534	15.6876	14.5531	16.822	14.1915	13.1115	15.2715	13.6576	12.5981	14.717	12.712	11.6904	13.7337
Testicular cancer (C62)	1.01824	0.730903	1.30558	0.75622	0.508139	1.0043	0.741693	0.495729	0.987656	1.13868	0.83359	1.44376	0.798017	0.542409	1.05363	0.806145	0.548958	1.06333	0.891273	0.620602	1.16194	0.930899	0.654285	1.20751	0.975576	0.692541	1.25861
Thyroid cancer (C73)	0.577719	0.361286	0.794153	0.725689	0.482668	0.96871	0.448223	0.257014	0.639431	0.476377	0.279044	0.673711	0.423935	0.237633	0.610238	0.728614	0.484107	0.973122	0.655709	0.423547	0.887871	0.464471	0.269081	0.659862	0.5146	0.309037	0.720163
Females	2011			2012			2013			2014			2015			2016			2017			2018			2019
	rate	95%C		rate	95%C		rate	95%C		rate	95%C		rate	95%C		rate	95%C		rate	95%C		rate	95%C		rate	95%C
All sites excl. non-melanoma (C00-97)	178.234	174.621	181.848	178.631	175.002	182.261	177.318	173.697	180.94	176.669	173.048	180.29	176.278	172.655	179.9	171.731	168.149	175.314	172.373	168.778	175.968	168.726	165.165	172.288	163.929	160.415	167.442
Bladder cancer (C67)	2.93275	2.46879	3.3967	2.8315	2.37415	3.28886	2.81288	2.3563	3.26946	3.34135	2.84293	3.83977	2.94345	2.47492	3.41198	3.03513	2.55849	3.51176	3.28321	2.78662	3.7798	2.98605	2.51188	3.46022	3.14649	2.65932	3.63366
Breast cancer (C50)	26.5122	25.1175	27.907	25.8219	24.4409	27.2029	26.0455	24.6563	27.4346	25.6606	24.2795	27.0416	26.2848	24.8849	27.6848	26.2334	24.8323	27.6345	25.1321	23.7583	26.5059	24.5553	23.1957	25.9149	24.9325	23.5613	26.3037
Cancer of brain and CNS (C70-72)	4.34867	3.78372	4.91362	4.08361	3.53436	4.63285	4.24861	3.68748	4.80974	4.40812	3.83564	4.98059	4.54486	3.96267	5.12705	4.52146	3.93971	5.10321	4.0212	3.47163	4.57076	4.60727	4.01828	5.19625	3.50121	2.98731	4.01511
Cancer of lip, oral cavity and pharynx (C00-14)	3.90707	3.37157	4.44257	4.31762	3.75286	4.88238	3.83372	3.30069	4.36675	4.20476	3.64564	4.76388	4.13222	3.57708	4.68735	3.56653	3.04985	4.08322	3.85244	3.31453	4.39036	3.52856	3.01312	4.04401	3.68067	3.15376	4.20757
Cancer of the corpus uteri (C54)	3.49256	2.98626	3.99886	3.24108	2.75177	3.7304	3.09036	2.61179	3.56894	3.71464	3.18912	4.24017	2.88944	2.42523	3.35365	3.39946	2.89503	3.9039	3.47026	2.95973	3.9808	3.46728	2.95633	3.97823	3.57798	3.05848	4.09748
Cervical cancer (C53)	6.10894	5.43935	6.77854	6.21319	5.53572	6.89067	6.03774	5.36882	6.70665	6.00879	5.34041	6.67717	6.86705	6.15143	7.58268	5.60999	4.96199	6.258	5.48217	4.84049	6.12385	5.79755	5.13686	6.45825	5.35457	4.71906	5.99009
Colorectal cancer (C18-21)	24.2675	22.9331	25.602	24.9315	23.5745	26.2885	24.2416	22.9014	25.5819	23.7447	22.4162	25.0732	22.9456	21.6376	24.2536	23.211	21.8931	24.529	22.5932	21.2906	23.8957	22.5518	21.2488	23.8548	21.4566	20.1845	22.7287
Gallbladder cancer (C23-24)	4.58855	4.00823	5.16888	4.4999	3.92334	5.07646	4.38441	3.81438	4.95443	4.02207	3.47523	4.56891	3.79769	3.2655	4.32988	3.57756	3.06008	4.09504	3.75735	3.22612	4.28859	3.58414	3.06465	4.10363	2.93599	2.4654	3.40659
Hodgkin tumor (C81)	0.213093	0.0880304	0.338155	0.336287	0.178669	0.493905	0.270511	0.128919	0.412104	0.143183	0.040005	0.246361	0.330337	0.173376	0.487299	0.218778	0.0908074	0.346748	0.265807	0.124509	0.407105	0.301349	0.150714	0.451985	0.208064	0.0827861	0.333342
Kidney cancer (C64-65)	3.99791	3.45622	4.5396	2.99695	2.52642	3.46747	3.96411	3.42209	4.50613	3.38049	2.87916	3.88182	3.03334	2.55771	3.50897	3.23188	2.74003	3.72373	3.6513	3.12761	4.17498	3.28412	2.78685	3.78139	3.22327	2.73019	3.71635
Larynx cancer (C32)	0.98081	0.712502	1.24912	0.786658	0.545588	1.02773	0.971038	0.702773	1.2393	0.906683	0.647046	1.16632	1.03649	0.758457	1.31452	0.749956	0.513024	0.986888	0.862002	0.60755	1.11645	0.864353	0.609238	1.11947	0.668404	0.443863	0.892944
Leukemia (C91-95)	5.7337	5.085	6.38241	5.10886	4.49453	5.72319	5.201	4.58016	5.82184	4.65332	4.06514	5.24151	5.42467	4.78862	6.06071	4.96307	4.35357	5.57256	4.495	3.91395	5.07604	5.28682	4.6559	5.91775	4.29681	3.72751	4.8661
Liver cancer (C22)	3.18076	2.69759	3.66394	3.32319	2.82772	3.81867	3.21959	2.73112	3.70806	3.11492	2.63369	3.59616	3.35088	2.85097	3.85078	2.93566	2.46689	3.40442	3.30419	2.80601	3.80236	3.16046	2.67264	3.64828	2.85024	2.38657	3.31391
Lung cancer (C33-34)	39.5375	37.8343	41.2407	40.769	39.0339	42.5041	41.0721	39.3278	42.8165	42.1574	40.3874	43.9275	42.66	40.8767	44.4434	41.242	39.4854	42.9987	42.2657	40.4843	44.047	40.602	38.8538	42.3501	40.9309	39.1741	42.6876
Melanoma of the skin (C43)	1.86263	1.49289	2.23237	2.10175	1.70772	2.49579	1.9308	1.55252	2.30908	2.24683	1.83811	2.65555	1.62759	1.27918	1.97599	1.76072	1.39768	2.12375	1.60957	1.26187	1.95727	1.71301	1.35387	2.07216	1.62664	1.27636	1.97692
Multiple myeloma (C88+C90)	1.80582	1.44176	2.16988	1.82141	1.45459	2.18823	1.55939	1.21943	1.89935	1.63613	1.28736	1.98491	1.90017	1.52372	2.27662	1.48773	1.15403	1.82144	1.74117	1.37953	2.1028	1.52432	1.18553	1.86311	1.55717	1.21445	1.89989
Non-Hodgkin lymphoma (C82-86, C96)	2.96731	2.50063	3.43399	3.35731	2.85929	3.85532	3.02405	2.55064	3.49746	3.2711	2.77795	3.76426	3.16234	2.6767	3.64798	3.05895	2.58044	3.53746	3.53807	3.02257	4.05357	3.39076	2.88548	3.89604	3.04421	2.56502	3.5234
Oesophageal cancer (C15)	1.80192	1.43825	2.16558	1.55767	1.21844	1.89689	1.35192	1.03539	1.66846	1.42773	1.10192	1.75353	1.33898	1.02298	1.65499	1.05879	0.777265	1.34031	1.19699	0.897143	1.49683	1.07041	0.786512	1.35431	1.16668	0.870024	1.46333
Other
Ovarian cancer (C56)	8.78081	7.97804	9.58358	8.87598	8.06625	9.68571	9.60182	8.75828	10.4454	9.04796	8.2278	9.86811	8.76744	7.95884	9.57603	8.50105	7.70337	9.29872	9.14496	8.31621	9.97371	8.35177	7.55879	9.14475	7.91904	7.14619	8.69189
Pancreatic cancer (C25)	10.5603	9.67995	11.4407	11.5816	10.6567	12.5065	11.5424	10.6176	12.4673	11.4306	10.5088	12.3524	11.332	10.4128	12.2513	12.1252	11.1726	13.0779	12.1762	11.22	13.1325	11.4559	10.5272	12.3846	11.9387	10.9898	12.8877
Prostate cancer (C61)	0	0	0	0	0	0	0	0	0	0	0	0	0	0	0	0	0	0	0	0	0	0	0	0	0	0	0
Stomach cancer (C16)	8.47856	7.68973	9.2674	8.15255	7.37651	8.92858	7.47771	6.7333	8.22213	7.42351	6.68061	8.16641	7.00558	6.28277	7.72839	7.02885	6.30352	7.75418	6.50891	5.80972	7.2081	6.3571	5.66525	7.04894	5.87134	5.20586	6.53681
Testicular cancer (C62)	0	0	0	0	0	0	0	0	0	0	0	0	0	0	0	0	0	0	0	0	0	0	0	0	0	0	0
Thyroid cancer (C73)	0.830446	0.58356	1.07733	0.664832	0.443213	0.886451	0.613079	0.399919	0.826238	0.649942	0.430117	0.869767	0.562315	0.357527	0.767103	0.438949	0.257684	0.620214	0.802389	0.556893	1.04788	0.498339	0.304628	0.69205	0.614284	0.399026	0.829542

## Sheet: SUP 5 STAND INC&MORT ESP2013
Supplementary Table 5 Age-standardized incidence and mortality rates of different tumor types in Hungary between 2011 and 2019 using ESP 2013.
Incidence rate per 100,000 persons ESP 2013	2011			2012			2013			2014			2015			2016			2017			2018			2019
	rate	95%C		rate	95%C		rate	95%C		rate	95%C		rate	95%C		rate	95%C		rate	95%C		rate	95%C		rate	95%C
All sites excl. non-melanoma (C00-97)	650.482	645.492	655.472	620.919	616.03	625.807	630.32	625.388	635.251	622.381	617.474	627.288	610.517	605.651	615.384	610.116	605.244	614.988	595.005	590.187	599.824	578.428	573.674	583.182	570.896	566.172	575.62
Bladder cancer (C67)	30.6478	29.5614	31.7343	31.1061	30.0087	32.2034	29.6222	28.5498	30.6945	29.9278	28.8485	31.0071	29.2563	28.1878	30.3247	28.0377	26.9902	29.0852	28.18	27.1284	29.2315	26.7967	25.7707	27.8228	26.9264	25.8977	27.9552
Breast cancer (C50)	83.4715	81.679	85.264	78.3255	76.5846	80.0664	78.5507	76.8049	80.2965	79.4914	77.7328	81.25	77.7134	75.9725	79.4543	79.0835	77.3247	80.8422	76.819	75.0833	78.5548	76.8657	75.1283	78.603	74.2172	72.5096	75.9248
Cancer of brain and CNS (C70-72)	11.9211	11.2435	12.5988	11.0374	10.3836	11.6911	11.1682	10.5097	11.8267	11.2271	10.566	11.8882	10.278	9.64471	10.9114	9.64005	9.02579	10.2543	9.94346	9.31878	10.5681	9.91121	9.28715	10.5353	9.24969	8.64668	9.8527
Cancer of lip, oral cavity and pharynx (C00-14)	25.758	24.7619	26.754	24.4448	23.472	25.4176	24.495	23.5199	25.4702	23.7158	22.755	24.6767	23.0643	22.1156	24.0129	23.5314	22.5717	24.491	21.3682	20.4525	22.2839	20.5897	19.6903	21.4892	20.4705	19.5734	21.3675
Cancer of the corpus uteri (C54)	14.6842	13.9321	15.4363	13.6041	12.8783	14.3299	13.603	12.8762	14.3297	14.2283	13.4841	14.9726	14.0396	13.2994	14.7798	15.6585	14.8757	16.4413	13.871	13.1332	14.6088	14.4536	13.7	15.2072	14.659	13.8999	15.4181
Cervical cancer (C53)	10.8964	10.2485	11.5443	9.88028	9.26176	10.4988	10.0496	9.42498	10.6743	10.4459	9.80821	11.0836	10.4124	9.77499	11.0499	10.2884	9.65379	10.9229	8.85651	8.26696	9.44606	8.60191	8.02053	9.1833	8.17357	7.60672	8.74043
Colorectal cancer (C18-21)	105.679	103.662	107.695	100.534	98.5617	102.506	101.43	99.4462	103.413	97.9128	95.9612	99.8643	96.6082	94.6674	98.5491	96.3241	94.3832	98.2649	94.4797	92.5549	96.4044	91.261	89.3681	93.1539	93.9018	91.9813	95.8223
Gallbladder cancer (C23-24)	6.82614	6.31334	7.33893	7.0216	6.50017	7.54303	6.9094	6.39144	7.42736	7.15515	6.62735	7.68295	6.43958	5.93827	6.94089	6.33419	5.83626	6.83211	5.89108	5.41025	6.37192	5.78503	5.30824	6.26182	5.01611	4.57203	5.46018
Hodgkin tumor (C81)	2.7112	2.38802	3.03438	2.43885	2.13154	2.74616	2.34685	2.04497	2.64873	2.91887	2.58176	3.25598	2.44676	2.13775	2.75578	2.59948	2.28049	2.91846	2.19817	1.90445	2.49189	2.51031	2.19622	2.82439	2.1043	1.81667	2.39193
Kidney cancer (C64-65)	20.8273	19.9316	21.7229	20.6443	19.7502	21.5383	20.7744	19.8763	21.6725	19.9557	19.0743	20.837	20.2869	19.3971	21.1766	20.3104	19.4189	21.202	19.5456	18.6698	20.4214	19.4761	18.6014	20.3509	19.0398	18.1747	19.9049
Larynx cancer (C32)	9.18469	8.58987	9.7795	8.05633	7.49781	8.61486	8.39482	7.8239	8.96575	8.10803	7.54619	8.66988	7.47824	6.93802	8.01847	7.61536	7.0694	8.16132	6.72664	6.21284	7.24044	6.58995	6.08107	7.09882	6.1994	5.70572	6.69308
Leukemia (C91-95)	20.9205	20.0228	21.8182	19.8757	18.9985	20.7529	20.5264	19.6337	21.4191	20.5075	19.614	21.401	19.4699	18.5983	20.3416	19.3187	18.4491	20.1882	20.0968	19.2088	20.9848	18.2736	17.4262	19.1209	18.1213	17.2773	18.9653
Liver cancer (C22)	10.4639	9.82903	11.0988	10.1507	9.5238	10.7777	9.85723	9.23858	10.4759	9.4694	8.86222	10.0766	10.2472	9.6148	10.8795	9.95538	9.33116	10.5796	9.81309	9.19252	10.4337	9.36529	8.75866	9.97193	9.86309	9.2404	10.4858
Lung cancer (C33-34)	104.948	102.939	106.958	100.723	98.7492	102.697	98.3532	96.3999	100.306	97.2037	95.2592	99.1482	95.2318	93.3048	97.1587	93.9338	92.0171	95.8504	94.5122	92.5871	96.4373	89.7768	87.8993	91.6543	84.5512	82.7288	86.3737
Melanoma of the skin (C43)	20.7672	19.8728	21.6615	21.0657	20.1626	21.9688	21.7771	20.8576	22.6966	23.0631	22.1156	24.0106	24.5249	23.5467	25.5031	24.0724	23.1018	25.043	24.0099	23.0393	24.9805	22.322	21.3855	23.2585	23.1874	22.2327	24.1421
Multiple myeloma (C88+C90)	6.18754	5.69932	6.67576	6.49695	5.99537	6.99852	6.36019	5.86324	6.85714	6.61597	6.10844	7.1235	6.1849	5.6936	6.67619	6.13961	5.64939	6.62982	6.59447	6.08574	7.1032	6.71469	6.20102	7.22836	6.01404	5.5278	6.50028
Non-Hodgkin lymphoma (C82-86, C96)	16.5114	15.7139	17.3089	16.0588	15.2702	16.8473	18.477	17.63	19.324	18.6153	17.764	19.4666	16.75	15.9415	17.5585	17.2536	16.4318	18.0753	16.8154	16.0031	17.6278	17.4585	16.6302	18.2867	18.937	18.0743	19.7998
Oesophageal cancer (C15)	6.36164	5.8666	6.85668	6.2806	5.78745	6.77375	5.83527	5.35927	6.31127	6.28304	5.78845	6.77763	5.81885	5.34231	6.29538	5.77048	5.29522	6.24573	5.06649	4.62057	5.5124	5.33806	4.88006	5.79606	5.31007	4.85317	5.76697
Other	30.83	29.74	31.92	28.69	27.64	29.74	28.7	27.64	29.76	28.44	27.39	29.49	28.37	27.32	29.42	28.05	27	29.1	26.67	25.65	27.7	27.18	26.15	28.22	25.46	24.46	26.46
Ovarian cancer (C56)	11.1497	10.4943	11.805	11.0399	10.3861	11.6937	11.7182	11.0437	12.3927	10.7072	10.0615	11.3528	10.8252	10.1752	11.4751	10.6168	9.97221	11.2615	10.474	9.83284	11.1151	10.1931	9.56024	10.826	9.42282	8.81419	10.0314
Pancreatic cancer (C25)	21.5288	20.6182	22.4394	21.2198	20.3134	22.1262	22.7003	21.7615	23.639	21.3375	20.4261	22.2489	21.7957	20.8735	22.7179	22.3078	21.3734	23.2421	22.3767	21.4397	23.3138	21.2646	20.3506	22.1786	21.2946	20.3797	22.2095
Prostate cancer (C61)	43.8937	42.5936	45.1938	39.5235	38.2866	40.7604	45.9141	44.5791	47.249	43.9864	42.678	45.2948	41.9652	40.6857	43.2448	41.5615	40.2863	42.8367	40.8965	39.6298	42.1631	39.6176	38.3701	40.8651	40.67	39.4058	41.9343
Stomach cancer (C16)	22.0136	21.0928	22.9345	21.1387	20.234	22.0433	20.731	19.8339	21.6282	18.7211	17.8674	19.5748	18.7059	17.8516	19.5603	18.0786	17.2374	18.9197	17.3807	16.5548	18.2065	15.3607	14.5839	16.1376	14.9381	14.1718	15.7044
Testicular cancer (C62)	6.24625	5.75572	6.73678	5.78051	5.30739	6.25362	5.11315	4.66757	5.55873	5.66251	5.19298	6.13205	5.654	5.18426	6.12373	5.89301	5.41273	6.37328	5.3928	4.93275	5.85285	5.8057	5.32806	6.28333	5.10732	4.65923	5.55542
Thyroid cancer (C73)	6.03981	5.55745	6.52216	5.77224	5.29947	6.24501	6.9043	6.38653	7.42207	6.67143	6.16178	7.18107	6.94712	6.42643	7.46781	7.73311	7.18295	8.28328	7.01868	6.49385	7.54352	6.90788	6.38688	7.42889	8.06001	7.49711	8.62292
Males	2011			2012			2013			2014			2015			2016			2017			2018			2019
	rate	95%C		rate	95%C		rate	95%C		rate	95%C		rate	95%C		rate	95%C		rate	95%C		rate	95%C		rate	95%C
All sites excl. non-melanoma (C00-97)	808.811	800.745	816.876	766.591	758.723	774.459	774.724	766.805	782.643	762.928	755.061	770.795	740.965	733.206	748.725	735.077	727.34	742.815	723.842	716.157	731.528	691.354	683.842	698.867	686.044	678.564	693.524
Bladder cancer (C67)	54.2315	52.1351	56.3279	55.2592	53.1391	57.3793	51.6347	49.5829	53.6864	53.0979	51.0151	55.1807	51.3039	49.2549	53.3528	48.3131	46.3226	50.3037	49.551	47.5333	51.5687	47.0884	45.1215	49.0553	45.6369	43.7015	47.5723
Breast cancer (C50)	1.99888	1.5963	2.40147	2.12018	1.70479	2.53556	1.92622	1.52985	2.3226	2.46566	2.01672	2.9146	1.77288	1.3919	2.15386	1.77497	1.39334	2.15659	2.10987	1.69342	2.52632	2.0699	1.65743	2.48237	2.26657	1.83516	2.69799
Cancer of brain and CNS (C70-72)	14.2546	13.1796	15.3296	13.0115	11.9826	14.0405	13.5724	12.5203	14.6245	13.2706	12.2292	14.3121	12.4695	11.4592	13.4799	11.5556	10.5819	12.5292	11.6953	10.7149	12.6757	11.6082	10.6315	12.585	11.503	10.5312	12.4749
Cancer of lip, oral cavity and pharynx (C00-14)	44.5026	42.6035	46.4018	42.1931	40.3404	44.0458	41.5552	39.7145	43.3959	39.9328	38.1264	41.7391	37.9383	36.1762	39.7004	40.2554	38.4383	42.0725	35.668	33.956	37.38	33.9174	32.248	35.5869	34.4519	32.7702	36.1336
Cancer of the corpus uteri (C54)	0	0	0	0	0	0	0	0	0	0	0	0	0	0	0	0	0	0	0	0	0	0	0	0	0	0	0
Cervical cancer (C53)	0	0	0	0	0	0	0	0	0	0	0	0	0	0	0	0	0	0	0	0	0	0	0	0	0	0	0
Colorectal cancer (C18-21)	146.731	143.284	150.177	138.6	135.244	141.956	140.31	136.929	143.691	136.656	133.316	139.996	133.606	130.3	136.911	134.9	131.575	138.225	132.862	129.559	136.165	126.027	122.811	129.244	131.66	128.374	134.946
Gallbladder cancer (C23-24)	6.10593	5.40232	6.80954	6.53114	5.8021	7.26018	7.07961	6.31972	7.83949	7.45233	6.67186	8.2328	6.31044	5.59167	7.0292	6.43895	5.71211	7.16578	6.3272	5.60604	7.04835	6.56448	5.82995	7.29901	5.32288	4.66177	5.98399
Hodgkin tumor (C81)	2.97402	2.48296	3.46508	2.55075	2.09514	3.00637	2.50359	2.0517	2.95548	3.37509	2.84985	3.90034	2.62094	2.15772	3.08417	3.11397	2.6085	3.61944	2.38064	1.93828	2.823	2.47796	2.02666	2.92926	2.4209	1.97504	2.86675
Kidney cancer (C64-65)	28.2798	26.7657	29.7938	29.4324	27.8849	30.9799	27.8158	26.3098	29.3219	27.3392	25.8445	28.834	27.8259	26.3168	29.3351	28.479	26.9506	30.0075	27.4496	25.9477	28.9515	27.1995	25.7045	28.6946	25.3156	23.874	26.7572
Larynx cancer (C32)	18.3126	17.0942	19.531	15.9538	14.8144	17.0932	16.6291	15.4646	17.7937	15.937	14.7957	17.0782	14.612	13.5183	15.7057	15.1551	14.0401	16.2702	13.4348	12.384	14.4856	13.187	12.146	14.2281	12.4396	11.429	13.4502
Leukemia (C91-95)	26.3396	24.8784	27.8008	25.4253	23.987	26.8636	26.4183	24.9506	27.8861	25.3096	23.8714	26.7478	25.7964	24.3433	27.2495	24.5094	23.0914	25.9273	25.7778	24.3223	27.2332	23.5244	22.134	24.9148	23.5186	22.1291	24.9082
Liver cancer (C22)	16.6688	15.5063	17.8312	15.9523	14.813	17.0916	16.1369	14.9897	17.2841	15.1617	14.0485	16.2749	16.5175	15.3547	17.6803	15.7035	14.5684	16.8385	15.5694	14.4382	16.7006	15.4334	14.3072	16.5596	16.2643	15.1088	17.4199
Lung cancer (C33-34)	161.186	157.573	164.798	151.023	147.52	154.526	142.958	139.545	146.37	143.266	139.847	146.686	136.476	133.136	139.816	134.187	130.871	137.503	134.094	130.777	137.412	125.915	122.7	129.13	115.938	112.854	119.021
Melanoma of the skin (C43)	24.466	23.0577	25.8743	23.1461	21.7738	24.5184	24.5119	23.0981	25.9257	26.5309	25.0585	28.0034	28.2794	26.758	29.8008	27.5626	26.059	29.0663	28.1452	26.6244	29.666	24.9246	23.4935	26.3558	27.2392	25.7438	28.7346
Multiple myeloma (C88+C90)	6.61567	5.88329	7.34806	6.54231	5.81265	7.27197	7.2792	6.50867	8.04972	7.70746	6.91375	8.50118	6.64562	5.90802	7.38323	6.74822	6.00413	7.49231	7.67987	6.88536	8.47437	7.8399	7.03718	8.64262	6.60604	5.86955	7.34253
Non-Hodgkin lymphoma (C82-86, C96)	18.165	16.9515	19.3785	18.0104	16.7998	19.221	19.9065	18.6323	21.1806	19.6315	18.3648	20.8981	19.2884	18.0318	20.5449	18.334	17.1076	19.5604	18.8928	17.6467	20.1389	19.1041	17.8511	20.3571	20.365	19.0719	21.658
Oesophageal cancer (C15)	12.1572	11.1644	13.15	11.6307	10.6578	12.6035	10.7679	9.83072	11.705	11.658	10.6819	12.6342	10.9719	10.0241	11.9196	10.9655	10.017	11.914	9.68888	8.7965	10.5813	10.4063	9.48149	11.3311	10.2218	9.30564	11.1379
Other	33.96	32.3	35.62	32.74	31.11	34.37	32.79	31.16	34.43	31.84	30.23	33.46	30.79	29.2	32.37	31.1	29.5	32.69	29.33	27.77	30.88	30.93	29.33	32.52	29.32	27.77	30.88
Ovarian cancer (C56)	0	0	0	0	0	0	0	0	0	0	0	0	0	0	0	0	0	0	0	0	0	0	0	0	0	0	0
Pancreatic cancer (C25)	26.4831	25.0179	27.9483	25.2558	23.8223	26.6893	26.3679	24.9015	27.8343	25.1249	23.692	26.5579	26.0375	24.5777	27.4974	25.6591	24.2083	27.1099	27.4701	25.9676	28.9726	24.4628	23.045	25.8806	25.1285	23.6922	26.5648
Prostate cancer (C61)	117.583	114.498	120.669	105.851	102.918	108.785	121.13	117.988	124.271	116.119	113.04	119.198	109.968	106.97	112.967	108.595	105.611	111.578	105.692	102.746	108.638	102.349	99.4496	105.248	103.868	100.949	106.787
Stomach cancer (C16)	32.256	30.639	33.8729	30.9957	29.4077	32.5837	30.0295	28.4647	31.5944	26.8011	25.3211	28.281	26.7433	25.2638	28.2228	25.9503	24.4913	27.4093	25.3672	23.9233	26.811	21.334	20.0099	22.6581	22.1376	20.7894	23.4857
Testicular cancer (C62)	12.5908	11.5804	13.6011	11.6253	10.6527	12.598	10.2839	9.36803	11.1997	11.392	10.4271	12.357	11.3501	10.3862	12.314	11.8082	10.8239	12.7925	10.7825	9.84108	11.7239	11.5786	10.6031	12.5541	10.174	9.25999	11.0879
Thyroid cancer (C73)	2.91614	2.42988	3.4024	2.67669	2.20996	3.14342	3.07111	2.57061	3.57161	2.79435	2.31643	3.27228	3.59308	3.05071	4.13545	3.94745	3.37834	4.51655	3.81143	3.25171	4.37115	3.35477	2.82966	3.87988	4.21616	3.62778	4.80455
Females	2011			2012			2013			2014			2015			2016			2017			2018			2019
	rate	95%C		rate	95%C		rate	95%C		rate	95%C		rate	95%C		rate	95%C		rate	95%C		rate	95%C		rate	95%C
All sites excl. non-melanoma (C00-97)	558.068	551.686	564.45	536.533	530.254	542.811	547.114	540.763	553.464	541.442	535.115	547.77	536.773	530.463	543.083	539.707	533.368	546.045	520.932	514.693	527.171	514.537	508.328	520.745	505.681	499.52	511.841
Bladder cancer (C67)	16.3083	15.2143	17.4023	16.4174	15.3162	17.5186	16.1275	15.0343	17.2207	15.3878	14.3183	16.4574	15.463	14.3891	16.5368	15.5149	14.4373	16.5924	14.8507	13.7946	15.9068	14.0318	13.004	15.0596	14.9803	13.9174	16.0432
Breast cancer (C50)	143.419	140.176	146.661	134.588	131.437	137.739	135.837	132.667	139.008	137.037	133.848	140.227	135.002	131.831	138.173	138.117	134.904	141.33	134.253	131.08	137.427	134.641	131.459	137.823	130.138	127.007	133.269
Cancer of brain and CNS (C70-72)	10.2126	9.34686	11.0783	9.77056	8.92101	10.6201	9.3678	8.53461	10.201	9.80461	8.95085	10.6584	8.79726	7.98729	9.60724	8.05626	7.27973	8.83279	8.75098	7.94028	9.56169	8.61394	7.80861	9.41927	7.68529	6.92393	8.44665
Cancer of lip, oral cavity and pharynx (C00-14)	11.2703	10.3608	12.1798	10.6326	9.74641	11.5189	11.1685	10.2587	12.0782	11.123	10.2136	12.0323	11.3952	10.4733	12.317	10.5982	9.70753	11.4888	10.222	9.34582	11.0982	10.2254	9.34794	11.1028	9.70251	8.84706	10.558
Cancer of the corpus uteri (C54)	25.0542	23.6982	26.4101	23.2505	21.94	24.5609	23.3969	22.0802	24.7135	24.5267	23.1765	25.8769	24.432	23.0822	25.7817	27.2868	25.8578	28.7158	24.2054	22.8572	25.5536	25.4208	24.0374	26.8041	25.8031	24.4082	27.1981
Cervical cancer (C53)	19.9478	18.7379	21.1577	18.2192	17.0592	19.3793	18.5709	17.3978	19.744	19.3577	18.1582	20.5573	19.4492	18.2449	20.6534	19.3066	18.1045	20.5086	16.5084	15.3949	17.6218	15.9468	14.8511	17.0425	15.141	14.0723	16.2096
Colorectal cancer (C18-21)	79.9892	77.5672	82.4113	76.4375	74.0621	78.8129	76.1948	73.8194	78.5703	73.2152	70.8829	75.5475	72.7752	70.4463	75.1041	71.3055	68.996	73.615	69.3627	67.081	71.6445	68.6482	66.3754	70.921	68.453	66.1814	70.7245
Gallbladder cancer (C23-24)	7.22271	6.49463	7.95079	7.21611	6.486	7.94621	6.79429	6.0847	7.50388	6.89401	6.17809	7.60992	6.45361	5.75986	7.14736	6.31349	5.62606	7.00092	5.56692	4.9203	6.21354	5.22965	4.60215	5.85716	4.83478	4.23089	5.43866
Hodgkin tumor (C81)	2.52185	2.09162	2.95207	2.42612	2.00277	2.84948	2.21214	1.80724	2.61704	2.55617	2.12022	2.99211	2.2532	1.84327	2.66313	2.15666	1.75487	2.55844	2.00788	1.61953	2.39623	2.55125	2.11295	2.98954	1.82018	1.44965	2.19072
Kidney cancer (C64-65)	15.6918	14.6187	16.7649	14.7961	13.7507	15.8416	15.7123	14.6333	16.7913	14.7854	13.737	15.8338	14.8557	13.8031	15.9082	14.2508	13.2181	15.2836	14.1184	13.0887	15.1481	13.8177	12.7978	14.8377	14.2893	13.2512	15.3275
Larynx cancer (C32)	2.60315	2.16604	3.04026	2.19807	1.7951	2.60104	2.27182	1.86149	2.68215	2.24514	1.83658	2.65371	2.08114	1.68717	2.47511	1.96048	1.5774	2.34355	1.64042	1.28941	1.99144	1.55825	1.21571	1.90078	1.55012	1.20817	1.89206
Leukemia (C91-95)	17.4496	16.318	18.5812	16.2832	15.1865	17.3799	16.7676	15.6529	17.8822	17.448	16.3091	18.5869	15.3779	14.307	16.4487	16.1246	15.0261	17.2232	16.1851	15.0826	17.2876	14.6364	13.5867	15.6861	14.3854	13.3437	15.427
Liver cancer (C22)	6.32032	5.63924	7.0014	6.11869	5.44638	6.79099	5.6061	4.96154	6.25067	5.6121	4.96616	6.25804	6.00055	5.33159	6.6695	5.96332	5.29523	6.63142	5.86601	5.20225	6.52977	5.24164	4.61341	5.86986	5.56104	4.91339	6.20869
Lung cancer (C33-34)	67.2885	65.0669	69.5101	66.922	64.6992	69.1447	68.6911	66.4356	70.9467	66.3005	64.081	68.52	67.802	65.554	70.0499	66.7084	64.4746	68.9423	67.7237	65.469	69.9783	65.1104	62.897	67.3239	64.0641	61.8665	66.2616
Melanoma of the skin (C43)	18.817	17.6418	19.9921	20.533	19.3015	21.7645	20.7628	19.5225	22.0032	21.7354	20.4643	23.0065	23.422	22.1005	24.7436	22.9386	21.6284	24.2488	22.204	20.9127	23.4953	21.7361	20.4569	23.0152	21.651	20.3732	22.9288
Multiple myeloma (C88+C90)	5.94746	5.28677	6.60814	6.49814	5.8053	7.19098	5.7981	5.14259	6.45361	5.93178	5.2677	6.59586	5.86213	5.20093	6.52332	5.71265	5.05874	6.36655	6.03355	5.36038	6.70672	5.98162	5.31052	6.65273	5.62785	4.97632	6.27938
Non-Hodgkin lymphoma (C82-86, C96)	15.3878	14.3252	16.4505	14.6134	13.5745	15.6524	17.5575	16.4168	18.6981	17.9884	16.832	19.1448	15.0685	14.0084	16.1285	16.5432	15.4305	17.656	15.4153	14.3393	16.4912	16.3894	15.2786	17.5002	17.8374	16.6775	18.9973
Oesophageal cancer (C15)	2.30314	1.89199	2.71428	2.38973	1.96956	2.80989	2.20451	1.8003	2.60871	2.18537	1.78228	2.58845	2.05499	1.66351	2.44648	1.91425	1.53572	2.29278	1.70708	1.349	2.06515	1.56151	1.21862	1.90441	1.73184	1.37041	2.09327
Other	28.58	27.13	30.03	26.11	24.72	27.5	26.52	25.12	27.92	26.42	25.02	27.82	26.82	25.41	28.24	26.32	24.92	27.72	25.1	23.73	26.47	24.68	23.31	26.04	23.23	21.9	24.55
Ovarian cancer (C56)	19.3382	18.1469	20.5295	19.37	18.1739	20.5661	20.4495	19.2185	21.6805	18.657	17.4794	19.8347	19.1108	17.917	20.3045	18.8033	17.6171	19.9896	18.4127	17.2368	19.5886	18.0714	16.905	19.2378	16.7348	15.6114	17.8583
Pancreatic cancer (C25)	17.9444	16.7968	19.0919	17.9584	16.8067	19.1102	20.0104	18.7927	21.228	18.5196	17.3463	19.693	18.7776	17.5943	19.9609	19.5302	18.3212	20.7391	18.733	17.5469	19.9191	18.7189	17.5318	19.906	18.4436	17.2642	19.623
Prostate cancer (C61)	0	0	0	0	0	0	0	0	0	0	0	0	0	0	0	0	0	0	0	0	0	0	0	0	0	0	0
Stomach cancer (C16)	15.7393	14.6646	16.814	15.2553	14.1938	16.3169	14.8961	13.8455	15.9467	13.5527	12.5489	14.5564	13.602	12.5948	14.6091	13.0147	12.0278	14.0017	12.1306	11.1762	13.0851	11.451	10.5225	12.3795	10.2951	9.41395	11.1763
Testicular cancer (C62)	0	0	0	0	0	0	0	0	0	0	0	0	0	0	0	0	0	0	0	0	0	0	0	0	0	0	0
Thyroid cancer (C73)	8.70501	7.90571	9.50431	8.5153	7.72219	9.30841	10.1955	9.32626	11.0647	10.1573	9.28833	11.0263	9.91662	9.05667	10.7766	11.2529	10.3351	12.1706	9.93781	9.07388	10.8017	10.2754	9.39584	11.155	11.7263	10.7859	12.6667
Mortality rate per 100,000 persons ESP 2013	2011			2012			2013			2014			2015			2016			2017			2018			2019
	rate	95%C		rate	95%C		rate	95%C		rate	95%C		rate	95%C		rate	95%C		rate	95%C		rate	95%C		rate	95%C
All sites excl. non-melanoma (C00-97)	355.119	351.427	358.811	357.849	354.133	361.565	350.286	346.604	353.968	346.174	342.509	349.839	343.281	339.627	346.935	342.445	338.79	346.1	338.02	334.384	341.657	333.096	329.484	336.708	324.404	320.839	327.97
Bladder cancer (C67)	10.4017	9.76872	11.0347	11.0447	10.3908	11.6987	9.97284	9.35057	10.5951	9.96097	9.33823	10.5837	10.3354	9.70028	10.9705	10.4385	9.79929	11.0777	10.3847	9.74629	11.0231	10.497	9.85477	11.1392	10.7091	10.0602	11.3579
Breast cancer (C50)	23.8236	22.8657	24.7815	23.2365	22.288	24.185	23.8857	22.9227	24.8487	22.8813	21.9376	23.8251	23.9223	22.9562	24.8885	23.8149	22.8495	24.7803	22.4241	21.4861	23.3621	22.4025	21.4643	23.3407	22.7851	21.8387	23.7314
Cancer of brain and CNS (C70-72)	6.28905	5.79684	6.78126	6.74117	6.23026	7.25208	6.97376	6.45339	7.49412	6.88334	6.36566	7.40102	7.1181	6.59104	7.64516	6.87077	6.35218	7.38935	6.74672	6.23215	7.26129	6.94541	6.42299	7.46783	6.3143	5.81607	6.81254
Cancer of lip, oral cavity and pharynx (C00-14)	15.3214	14.5532	16.0896	15.5145	14.7395	16.2896	14.5484	13.7969	15.3	14.7587	14.0007	15.5167	14.8686	14.1069	15.6303	14.0828	13.3403	14.8252	13.3159	12.5931	14.0388	13.0886	12.3715	13.8058	12.9667	12.2527	13.6806
Cancer of the corpus uteri (C54)	3.25376	2.89971	3.6078	3.20374	2.85152	3.55596	3.04646	2.70252	3.3904	3.51468	3.14476	3.8846	2.82617	2.49406	3.15828	3.37671	3.01315	3.74026	3.30117	2.94123	3.66112	3.20437	2.84951	3.55922	3.40909	3.043	3.77519
Cervical cancer (C53)	4.38566	3.97463	4.7967	4.4798	4.06331	4.8963	4.1704	3.76799	4.57281	4.36416	3.95195	4.77637	4.89019	4.45333	5.32705	4.01418	3.61779	4.41057	3.84047	3.45223	4.2287	4.10338	3.70182	4.50493	3.86685	3.47695	4.25675
Colorectal cancer (C18-21)	56.7267	55.2488	58.2045	56.5122	55.0333	57.9911	56.2222	54.7451	57.6994	54.7651	53.3053	56.225	53.6905	52.2434	55.1377	53.806	52.3551	55.2569	52.5411	51.1055	53.9768	52.6081	51.1707	54.0456	51.0216	49.6056	52.4375
Gallbladder cancer (C23-24)	7.27097	6.74173	7.80021	7.52576	6.98594	8.06558	7.11344	6.58789	7.63899	6.71056	6.19942	7.2217	6.28865	5.79325	6.78405	6.37845	5.87879	6.87811	6.00874	5.52313	6.49435	6.18688	5.69381	6.67995	5.60924	5.13964	6.07883
Hodgkin tumor (C81)	0.465108	0.331249	0.598967	0.318237	0.207226	0.429248	0.397368	0.27315	0.521586	0.357953	0.239897	0.476009	0.474765	0.338642	0.610887	0.361024	0.242146	0.479901	0.405678	0.279496	0.531861	0.366826	0.246761	0.48689	0.350074	0.232757	0.467392
Kidney cancer (C64-65)	8.90462	8.31895	9.4903	8.27546	7.70939	8.84153	8.81251	8.22755	9.39746	8.58087	8.00288	9.15887	7.92422	7.36812	8.48032	8.30946	7.73916	8.87976	8.42367	7.84871	8.99864	8.03778	7.47578	8.59978	7.92825	7.36997	8.48654
Larynx cancer (C32)	5.78033	5.30845	6.25222	5.57057	5.10613	6.03501	5.55608	5.0916	6.02055	5.23726	4.7857	5.68882	4.66822	4.24139	5.09506	4.72008	4.29025	5.14991	4.63305	4.20663	5.05947	4.57597	4.15192	5.00002	5.16728	4.71656	5.61799
Leukemia (C91-95)	10.5329	9.89594	11.1699	10.1531	9.52605	10.7801	9.98103	9.35851	10.6036	9.55825	8.94823	10.1683	10.3103	9.676	10.9446	9.6171	9.00357	10.2306	9.11622	8.51808	9.71435	10.0429	9.41471	10.6711	9.2495	8.64649	9.8525
Liver cancer (C22)	8.71402	8.13465	9.2934	8.83657	8.25163	9.42152	8.87893	8.29177	9.46608	9.54805	8.93836	10.1577	9.02754	8.43399	9.62109	8.82376	8.23608	9.41143	9.34131	8.73584	9.94678	8.68968	8.10534	9.27403	8.71621	8.13084	9.30158
Lung cancer (C33-34)	91.1797	89.3063	93.053	93.7647	91.8601	95.6693	90.0353	88.1663	91.9043	90.8421	88.9623	92.722	90.1118	88.2373	91.9863	90.679	88.7959	92.5622	89.4674	87.5943	91.3404	87.667	85.8117	89.5223	84.5538	82.7313	86.3763
Melanoma of the skin (C43)	4.01321	3.62002	4.40641	4.09132	3.69329	4.48935	3.75734	3.37538	4.13931	4.07869	3.68019	4.47719	3.71318	3.3325	4.09386	3.62916	3.25226	4.00606	3.556	3.18242	3.92958	3.30909	2.94848	3.6697	3.47883	3.109	3.84865
Multiple myeloma (C88+C90)	3.03144	2.68971	3.37318	3.28819	2.93136	3.64502	3.02262	2.68003	3.36521	2.73106	2.40497	3.05715	3.22864	2.87367	3.58362	2.91307	2.57539	3.25075	3.32977	2.96827	3.69127	2.86474	2.52922	3.20026	3.22278	2.86683	3.57874
Non-Hodgkin lymphoma (C82-86, C96)	6.11344	5.62815	6.59873	6.40469	5.90669	6.90269	6.29948	5.80491	6.79405	6.07571	5.58935	6.56208	6.48085	5.97793	6.98376	6.06521	5.57797	6.55245	6.5747	6.06673	7.08266	6.03861	5.55148	6.52573	5.58557	5.11696	6.05417
Oesophageal cancer (C15)	6.19456	5.70606	6.68306	5.95505	5.47485	6.43525	6.46921	5.96802	6.97039	5.53895	5.07457	6.00334	5.87395	5.39516	6.35274	5.59863	5.1305	6.06675	5.32909	4.87176	5.78641	5.50498	5.03988	5.97009	5.4767	5.01268	5.94071
Other
Ovarian cancer (C56)	7.71702	7.1718	8.26225	7.59432	7.05204	8.13659	7.86716	7.31447	8.41985	7.75911	7.20948	8.30873	7.68579	7.13812	8.23346	7.31147	6.77651	7.84643	7.77984	7.22728	8.3324	7.4034	6.86403	7.94277	6.79067	6.27398	7.30735
Pancreatic cancer (C25)	20.358	19.4725	21.2436	22.0626	21.1384	22.9868	21.4631	20.5503	22.3759	21.4716	20.5574	22.3858	21.0078	20.1024	21.9131	22.8594	21.9136	23.8053	23.2294	22.2747	24.1841	22.1972	21.2633	23.131	21.6765	20.7534	22.5995
Prostate cancer (C61)	13.8279	13.0981	14.5577	12.9813	12.2723	13.6902	13.8192	13.0867	14.5517	14.2698	13.5245	15.0152	13.9545	13.2166	14.6924	14.2531	13.5062	15	15.0655	14.2966	15.8344	14.0831	13.3392	14.827	14.0374	13.2946	14.7803
Stomach cancer (C16)	18.973	18.1181	19.8279	19.2446	18.3814	20.1078	17.7941	16.963	18.6253	17.4383	16.6144	18.2622	16.1057	15.3129	16.8985	16.7623	15.9523	17.5722	15.5462	14.7651	16.3272	15.0158	14.2477	15.7839	13.7156	12.9813	14.4499
Testicular cancer (C62)	0.507286	0.367489	0.647082	0.36434	0.24556	0.483121	0.363585	0.244765	0.482406	0.571064	0.421951	0.720178	0.401291	0.276144	0.526438	0.384134	0.261511	0.506758	0.434267	0.303714	0.56482	0.476169	0.339376	0.612963	0.479413	0.342124	0.616703
Thyroid cancer (C73)	1.1576	0.946422	1.36878	1.17977	0.966032	1.39351	0.974244	0.779743	1.16875	0.95198	0.759455	1.1445	0.85803	0.675034	1.04103	0.908445	0.719872	1.09702	1.19922	0.98227	1.41617	0.77447	0.600014	0.948926	0.889584	0.70257	1.0766
Males	2011			2012			2013			2014			2015			2016			2017			2018			2019
	rate	95%C		rate	95%C		rate	95%C		rate	95%C		rate	95%C		rate	95%C		rate	95%C		rate	95%C		rate	95%C
All sites excl. non-melanoma (C00-97)	495.177	488.856	501.498	498.424	492.071	504.777	482.556	476.297	488.815	474.435	468.222	480.648	465.391	459.233	471.55	472.265	466.054	478.475	460.489	454.351	466.627	452.86	446.773	458.947	439.034	433.042	445.025
Bladder cancer (C67)	20.1246	18.8473	21.4018	22.0658	20.7259	23.4057	19.5096	18.2482	20.771	17.8179	16.6111	19.0246	19.6787	18.4095	20.9479	20.2317	18.9434	21.52	19.2451	17.9875	20.5028	19.6733	18.4018	20.9448	19.6445	18.3746	20.9145
Breast cancer (C50)	0.605408	0.383848	0.826967	0.777058	0.525583	1.02853	0.737973	0.492626	0.983319	0.663268	0.430421	0.896114	0.834205	0.572866	1.09554	0.650276	0.419287	0.881266	0.373782	0.198497	0.549067	0.654161	0.42228	0.886043	0.691427	0.453149	0.929704
Cancer of brain and CNS (C70-72)	6.77843	6.03709	7.51977	8.77852	7.93332	9.62373	8.50563	7.67273	9.33854	8.05513	7.24371	8.86654	8.57825	7.74023	9.41626	8.28718	7.46261	9.11176	8.28614	7.46087	9.11141	8.11138	7.29488	8.92788	8.29008	7.46505	9.11512
Cancer of lip, oral cavity and pharynx (C00-14)	28.4168	26.899	29.9345	27.9747	26.4661	29.4834	26.5238	25.0531	27.9945	26.6445	25.1689	28.1202	26.7339	25.2546	28.2131	26.0194	24.5585	27.4804	23.5987	22.2061	24.9913	23.6713	22.2766	25.066	23.0949	21.7179	24.4718
Cancer of the corpus uteri (C54)	0	0	0	0	0	0	0	0	0	0	0	0	0	0	0	0	0	0	0	0	0	0	0	0	0	0	0
Cervical cancer (C53)	0	0	0	0	0	0	0	0	0	0	0	0	0	0	0	0	0	0	0	0	0	0	0	0	0	0	0
Colorectal cancer (C18-21)	84.1825	81.571	86.794	82.292	79.7052	84.8789	82.6901	80.094	85.2861	80.7389	78.1709	83.3069	78.2783	75.7477	80.8088	78.3866	75.8515	80.9217	77.2262	74.7077	79.7448	76.7026	74.1927	79.2125	75.134	72.651	77.6169
Gallbladder cancer (C23-24)	6.34385	5.62666	7.06103	6.9046	6.15501	7.65419	6.43575	5.71124	7.16026	6.57414	5.84109	7.30719	6.00368	5.30261	6.70476	6.86725	6.11663	7.61787	5.72638	5.04032	6.41244	6.40583	5.68023	7.13143	6.06057	5.35514	6.766
Hodgkin tumor (C81)	0.81818	0.560614	1.07575	0.226804	0.0909425	0.362665	0.470768	0.27481	0.666726	0.574277	0.357614	0.790941	0.601991	0.379986	0.823997	0.475412	0.277906	0.672917	0.437814	0.248108	0.62752	0.28846	0.134479	0.442442	0.500879	0.298075	0.703684
Kidney cancer (C64-65)	12.6302	11.6183	13.6421	13.7618	12.7036	14.82	12.7159	11.6976	13.7343	13.1855	12.1474	14.2237	12.4286	11.4199	13.4373	12.6272	11.6093	13.645	12.2711	11.2668	13.2754	12.3589	11.3511	13.3668	11.6393	10.6618	12.6169
Larynx cancer (C32)	11.9599	10.9752	12.9446	11.8139	10.8334	12.7944	11.5542	10.5835	12.525	10.9857	10.0381	11.9333	9.27203	8.40079	10.1433	9.79592	8.89943	10.6924	9.38675	8.50839	10.2651	9.30633	8.43176	10.1809	10.9536	10.0053	11.902
Leukemia (C91-95)	13.8279	12.7691	14.8867	13.9262	12.8616	14.9907	12.9279	11.9011	13.9548	13.4164	12.3692	14.4635	13.4367	12.3879	14.4855	13.0196	11.9861	14.0531	12.4325	11.4217	13.4434	13.0735	12.0369	14.11	13.1246	12.0865	14.1626
Liver cancer (C22)	14.1336	13.0632	15.2041	14.2403	13.1638	15.3168	14.6211	13.5292	15.7131	16.2009	15.0502	17.3516	14.7765	13.6767	15.8763	15.1066	13.9934	16.2199	15.4568	14.3297	16.5839	14.1096	13.0327	15.1864	14.5927	13.4982	15.6873
Lung cancer (C33-34)	147.002	143.552	150.452	149.774	146.285	153.262	139.402	136.033	142.772	140.202	136.819	143.585	135.263	131.937	138.588	138.62	135.25	141.99	134.121	130.803	137.439	131.824	128.534	135.113	122.927	119.752	126.102
Melanoma of the skin (C43)	5.8554	5.16638	6.54442	5.63435	4.9572	6.31149	4.98057	4.3432	5.61793	5.34422	4.68329	6.00515	5.88582	5.19166	6.57999	5.57994	4.90332	6.25656	5.06933	4.42382	5.71484	4.70332	4.08157	5.32507	5.30581	4.64576	5.96586
Multiple myeloma (C88+C90)	3.46129	2.93153	3.99105	4.04064	3.46721	4.61408	3.88422	3.32135	4.44708	3.07127	2.57022	3.57232	3.65057	3.10388	4.19726	3.59164	3.04878	4.13449	4.27877	3.68572	4.87181	3.44147	2.90962	3.97332	4.16562	3.58077	4.75046
Non-Hodgkin lymphoma (C82-86, C96)	8.41061	7.58483	9.23638	8.105	7.29286	8.91713	8.40952	7.58133	9.2377	7.38279	6.60597	8.15961	8.74029	7.8944	9.58618	7.9848	7.1754	8.79419	8.09967	7.28374	8.9156	7.31658	6.54111	8.09205	6.58913	5.85358	7.32468
Oesophageal cancer (C15)	11.4065	10.4449	12.3682	11.322	10.3621	12.2818	12.7953	11.7737	13.8168	10.2239	9.30976	11.138	11.1494	10.194	12.1047	11.0898	10.136	12.0437	10.166	9.25187	11.08	11.0385	10.086	11.991	10.4869	9.55897	11.4148
Other
Ovarian cancer (C56)	0	0	0	0	0	0	0	0	0	0	0	0	0	0	0	0	0	0	0	0	0	0	0	0	0	0	0
Pancreatic cancer (C25)	25.8466	24.3991	27.2941	26.0648	24.6086	27.5211	25.7781	24.3282	27.228	25.5295	24.0851	26.9739	25.1699	23.7346	26.6053	27.4449	25.9445	28.9453	28.1844	26.6625	29.7063	27.2019	25.7068	28.697	24.9718	23.54	26.4036
Prostate cancer (C61)	39.7274	37.9329	41.5218	37.7429	35.9906	39.4952	40.2341	38.4229	42.0453	40.7523	38.9275	42.5771	40.3215	38.5049	42.1381	41.0048	39.1709	42.8387	43.3012	41.415	45.1875	40.1931	38.3759	42.0103	40.1928	38.3765	42.0092
Stomach cancer (C16)	27.9178	26.4135	29.4222	29.0776	27.5395	30.6158	27.1523	25.6643	28.6403	25.9024	24.4475	27.3573	23.646	22.2548	25.0373	25.6627	24.2118	27.1136	23.0294	21.6537	24.4052	21.9167	20.5747	23.2587	20.5002	19.2029	21.7975
Testicular cancer (C62)	1.08488	0.78829	1.38147	0.769585	0.519322	1.01985	0.763952	0.514325	1.01358	1.21508	0.899922	1.53023	0.852751	0.588523	1.11698	0.79481	0.539437	1.05018	0.900997	0.628854	1.17314	1.02905	0.738219	1.31988	1.00827	0.720535	1.29601
Thyroid cancer (C73)	0.97822	0.696588	1.25985	1.12761	0.824675	1.43054	0.773898	0.522651	1.02514	0.726857	0.483104	0.970609	0.656165	0.424385	0.887945	1.08138	0.783511	1.37926	1.04569	0.75251	1.33887	0.718021	0.475085	0.960957	0.731058	0.486047	0.97607
Females	2011			2012			2013			2014			2015			2016			2017			2018			2019
	rate	95%C		rate	95%C		rate	95%C		rate	95%C		rate	95%C		rate	95%C		rate	95%C		rate	95%C		rate	95%C
All sites excl. non-melanoma (C00-97)	266.118	261.704	270.531	268.794	264.344	273.244	266.706	262.266	271.146	265.048	260.615	269.482	265.521	261.077	269.965	260.275	255.867	264.684	261.064	256.642	265.487	256.707	252.316	261.098	250.984	246.638	255.329
Bladder cancer (C67)	4.85291	4.25611	5.44972	4.82967	4.23236	5.42698	4.65842	4.07086	5.24599	5.61912	4.97277	6.26546	4.88679	4.2831	5.49049	5.041	4.42673	5.65526	5.39817	4.76142	6.03491	5.10622	4.48616	5.72627	5.38219	4.74503	6.01934
Breast cancer (C50)	39.0096	37.3178	40.7014	38.0382	36.3622	39.7142	38.9724	37.2732	40.6716	37.6877	36.0141	39.3613	39.2001	37.4906	40.9097	39.2089	37.4961	40.9217	37.2094	35.5379	38.8808	36.8975	35.231	38.564	37.5583	35.8754	39.2411
Cancer of brain and CNS (C70-72)	5.89308	5.23542	6.55073	5.40363	4.77183	6.03544	5.8199	5.16316	6.47664	5.97929	5.31256	6.64603	6.06373	5.39126	6.7362	5.89067	5.22666	6.55469	5.55903	4.91287	6.20519	6.03823	5.36396	6.7125	4.84636	4.24175	5.45096
Cancer of lip, oral cavity and pharynx (C00-14)	5.1036	4.49158	5.71563	5.6178	4.97359	6.262	5.12177	4.50567	5.73786	5.41928	4.78454	6.05403	5.47158	4.83279	6.11037	4.81338	4.21314	5.41362	5.19427	4.56967	5.81887	4.85246	4.24801	5.45691	5.03623	4.4199	5.65257
Cancer of the corpus uteri (C54)	5.32522	4.70005	5.9504	5.17912	4.56058	5.79766	4.93908	4.33408	5.54409	5.76931	5.11439	6.42424	4.60502	4.01898	5.19105	5.49061	4.84954	6.13169	5.42289	4.78469	6.06109	5.32055	4.68761	5.95348	5.6266	4.97514	6.27806
Cervical cancer (C53)	7.68814	6.93698	8.43931	7.86953	7.10708	8.63197	7.42979	6.68776	8.17182	7.66545	6.91054	8.42036	8.66218	7.85845	9.46591	7.11427	6.38455	7.84399	6.84865	6.13145	7.56586	7.31556	6.5734	8.05773	6.8618	6.14239	7.58122
Colorectal cancer (C18-21)	40.1737	38.4568	41.8905	41.0319	39.2912	42.7726	40.0875	38.3642	41.8108	38.9083	37.2078	40.6088	38.2015	36.5139	39.8891	38.4717	36.7751	40.1684	37.373	35.6979	39.0482	37.542	35.861	39.223	35.6523	34.0127	37.2919
Gallbladder cancer (C23-24)	7.74327	6.98942	8.49713	7.82754	7.06713	8.58795	7.46936	6.72536	8.21336	6.77867	6.06877	7.48857	6.38269	5.69277	7.07262	6.10629	5.43023	6.78234	6.10693	5.42967	6.78418	5.9654	5.2952	6.63559	5.1712	4.54666	5.79574
Hodgkin tumor (C81)	0.249243	0.113988	0.384498	0.399151	0.227431	0.57087	0.33345	0.176246	0.490654	0.182516	0.0660251	0.299007	0.405302	0.231441	0.579164	0.274671	0.131283	0.418059	0.373177	0.205756	0.540599	0.413753	0.237246	0.590259	0.26771	0.125606	0.409815
Kidney cancer (C64-65)	6.37537	5.69133	7.05941	4.81521	4.21879	5.41163	6.30946	5.62566	6.99326	5.53302	4.89165	6.1744	4.92637	4.32023	5.5325	5.42351	4.78637	6.06065	5.8695	5.20554	6.53346	5.24249	4.61421	5.87076	5.30197	4.66959	5.93436
Larynx cancer (C32)	1.23611	0.934904	1.53732	1.02732	0.751829	1.3028	1.22571	0.924313	1.52711	1.16276	0.868735	1.45678	1.31456	1.00145	1.62767	1.03587	0.757412	1.31433	1.15154	0.857445	1.44564	1.17801	0.880181	1.47583	0.905698	0.644322	1.16707
Leukemia (C91-95)	8.66127	7.86398	9.45856	7.91302	7.14847	8.67757	8.17942	7.40086	8.95798	7.19194	6.46072	7.92316	8.35505	7.5657	9.14441	7.71618	6.95622	8.47614	7.04845	6.32086	7.77603	8.30284	7.51219	9.0935	6.80215	6.08586	7.51843
Liver cancer (C22)	5.07405	4.4638	5.68431	5.13576	4.51981	5.7517	4.98185	4.37423	5.58947	4.96019	4.35292	5.56745	5.20058	4.57781	5.82335	4.67104	4.07975	5.26234	5.31334	4.68162	5.94507	4.97501	4.36297	5.58705	4.72475	4.12778	5.32173
Lung cancer (C33-34)	54.2748	52.2794	56.2701	56.5661	54.5224	58.6097	57.0759	55.0198	59.132	58.4953	56.4104	60.5801	60.0098	57.8949	62.1247	58.4938	56.402	60.5857	59.9523	57.8309	62.0737	58.1628	56.0707	60.2549	59.1926	57.0802	61.305
Melanoma of the skin (C43)	2.81363	2.3592	3.26807	3.07974	2.60275	3.55672	2.93271	2.4665	3.39891	3.32718	2.82982	3.82455	2.39628	1.97353	2.81902	2.51696	2.08291	2.95101	2.55784	2.11953	2.99616	2.48886	2.05596	2.92176	2.45308	2.02292	2.88323
Multiple myeloma (C88+C90)	2.78194	2.33007	3.2338	2.84354	2.38521	3.30187	2.51785	2.08587	2.94982	2.50271	2.07135	2.93407	2.98495	2.51313	3.45677	2.46436	2.03487	2.89385	2.77403	2.31757	3.23049	2.51981	2.08423	2.95539	2.65268	2.20537	3.1
Non-Hodgkin lymphoma (C82-86, C96)	4.66137	4.07646	5.24628	5.31434	4.68777	5.9409	4.87893	4.27762	5.48025	5.14598	4.52744	5.76451	5.02397	4.41186	5.63608	4.82697	4.22588	5.42805	5.64018	4.98932	6.29105	5.22147	4.59445	5.84848	4.88554	4.2785	5.49259
Oesophageal cancer (C15)	2.35688	1.94097	2.7728	2.11775	1.72221	2.51328	1.89554	1.52073	2.27035	1.97882	1.59525	2.36238	1.98313	1.59855	2.36771	1.52357	1.18586	1.86127	1.80357	1.43551	2.17163	1.54101	1.20038	1.88165	1.74439	1.38165	2.10713
Other
Ovarian cancer (C56)	12.8174	11.8475	13.7873	12.7416	11.7714	13.7117	13.3667	12.3714	14.3619	13.041	12.0563	14.0256	12.8806	11.9005	13.8606	12.3179	11.3577	13.278	13.1574	12.1633	14.1514	12.4146	11.4478	13.3814	11.5046	10.5731	12.4361
Pancreatic cancer (C25)	16.5191	15.4181	17.6202	19.0243	17.8389	20.2097	18.4759	17.3058	19.6459	18.4541	17.2828	19.6253	18.1505	16.9871	19.3139	19.4553	18.2486	20.6619	19.6853	18.4694	20.9011	18.5246	17.3436	19.7055	19.2462	18.0414	20.4509
Prostate cancer (C61)	0	0	0	0	0	0	0	0	0	0	0	0	0	0	0	0	0	0	0	0	0	0	0	0	0	0	0
Stomach cancer (C16)	13.5617	12.5641	14.5594	13.2644	12.2746	14.2543	12.1504	11.2015	13.0993	12.3419	11.384	13.2998	11.3944	10.4726	12.3162	11.3303	10.4094	12.2512	10.8273	9.92554	11.7291	10.5457	9.65462	11.4367	9.44373	8.59976	10.2877
Testicular cancer (C62)	0	0	0	0	0	0	0	0	0	0	0	0	0	0	0	0	0	0	0	0	0	0	0	0	0	0	0
Thyroid cancer (C73)	1.29446	0.986219	1.60269	1.17096	0.876838	1.46507	1.0874	0.803514	1.37128	1.0731	0.790643	1.35557	0.957575	0.690336	1.22481	0.752952	0.515547	0.990356	1.29266	0.981062	1.60426	0.797193	0.55219	1.0422	0.957487	0.688742	1.22623

## Sheet: EU összevetés Férfi 2018
		Country	Site	Gender	ICD	Year	Incidence	Mortality	MIR %
		Europe	All sites	M	C00–97/C44	2018	436	217.4	49.8624
		EU-28	All sites	M	C00–97/C44	2018	455.5	206	45.225
		Central and Eastern Europe	All sites	M	C00–97/C44	2018	390.4	250.2	64.0881
		Belarus	All sites	M	C00–97/C44	2018	450.1	238	52.8771
		Bulgaria	All sites	M	C00–97/C44	2018	396.7	230.1	58.0035
		Czech Republic	All sites	M	C00–97/C44	2018	480.4	205.9	42.8601
		Hungary - Ferlay	All sites	M	C00–97/C44	2018	580.5	299.9	51.6624
		Hungary - CONCORD 1.1	All sites	M	C00–97/C44	2018	531.589	#REF!	#REF!
		Hungary - CONCORD 1.2A	All sites	M	C00–97/C44	2018	#REF!	#REF!	#REF!
		Hungary - CONCORD 1.2C	All sites	M	C00–97/C44	2018	459.8	#REF!	#REF!
		Moldova	All sites	M	C00–97/C44	2018	423.1	272.6	64.4292
		Poland	All sites	M	C00–97/C44	2018	413.7	266.4	64.3945
		Romania	All sites	M	C00–97/C44	2018	373.4	245	65.6133
		Russian Federation	All sites	M	C00–97/C44	2018	361.5	248.1	68.6307
		Slovakia	All sites	M	C00–97/C44	2018	510.5	294.1	57.6102
		Ukraine	All sites	M	C00–97/C44	2018	352.9	239.4	67.8379
		Northern Europe	All sites	M	C00–97/C44	2018	460.2	186.1	40.4389
		Denmark	All sites	M	C00–97/C44	2018	489.9	205.9	42.029
		Estonia	All sites	M	C00–97/C44	2018	523.2	264	50.4587
		Finland	All sites	M	C00–97/C44	2018	391.6	155.6	39.7344
		Iceland	All sites	M	C00–97/C44	2018	354.8	159	44.814
		Ireland	All sites	M	C00–97/C44	2018	535.2	178.2	33.296
		Latvia	All sites	M	C00–97/C44	2018	538.1	282.7	52.5367
		Lithuania	All sites	M	C00–97/C44	2018	483.3	284.8	58.9282
		Norway	All sites	M	C00–97/C44	2018	511.5	172.1	33.6461
		Sweden	All sites	M	C00–97/C44	2018	424.7	154.2	36.308
		United Kingdom	All sites	M	C00–97/C44	2018	455.9	185.7	40.7326
		Southern Europe	All sites	M	C00–97/C44	2018	435.2	201.1	46.2086
		Albania	All sites	M	C00–97/C44	2018	280.6	180.2	64.2195
		Bosnia Herzegovina	All sites	M	C00–97/C44	2018	348.1	239	68.6584
		Croatia	All sites	M	C00–97/C44	2018	469.9	281.7	59.9489
		Cyprus	All sites	M	C00–97/C44	2018	389.6	222.4	57.0842
		Greece	All sites	M	C00–97/C44	2018	463.5	226.8	48.932
		Italy	All sites	M	C00–97/C44	2018	430.3	181.1	42.0869
		FYR Macedonia	All sites	M	C00–97/C44	2018	361.4	220.4	60.9851
		Malta	All sites	M	C00–97/C44	2018	371.5	171.3	46.1104
		Montenegro	All sites	M	C00–97/C44	2018	330.9	209.3	63.2517
		Portugal	All sites	M	C00–97/C44	2018	431.9	221.3	51.2387
		Serbia	All sites	M	C00–97/C44	2018	460.5	279.4	60.6732
		Slovenia	All sites	M	C00–97/C44	2018	513.7	236	45.9412
		Spain	All sites	M	C00–97/C44	2018	444.7	191.4	43.0403
		Western Europe	All sites	M	C00–97/C44	2018	472.6	199.4	42.1921
		Austria	All sites	M	C00–97/C44	2018	367.4	180.8	49.2107
		Belgium	All sites	M	C00–97/C44	2018	491.8	193.9	39.4266
		France	All sites	M	C00–97/C44	2018	535.1	216	40.3663
		Germany	All sites	M	C00–97/C44	2018	445.8	195.6	43.8762
		Luxembourg	All sites	M	C00–97/C44	2018	451.6	169.6	37.5554
		Netherlands	All sites	M	C00–97/C44	2018	457.5	195.9	42.8197
		Switzerland	All sites	M	C00–97/C44	2018	415	158.6	38.2169

## Sheet: EU összevetés Nő 2018
		Country	Site	Gender	ICD	Year	Incidence	Mortality	MIR	MIR%
		Europe	All sites	F	C00–97/C44	2018	332.6	128.1	0.385147	38.5147
		EU-28	All sites	F	C00–97/C44	2018	354.7	127.7	0.360023	36.0023
		Central and Eastern Europe	All sites	F	C00–97/C44	2018	287.4	132	0.45929	45.929
		Belarus	All sites	F	C00–97/C44	2018	301.3	108.4	0.359774	35.9774
		Bulgaria	All sites	F	C00–97/C44	2018	278.6	128.4	0.460876	46.0876
		Czech Republic	All sites	F	C00–97/C44	2018	347	127.9	0.368588	36.8588
		Hungary - Ferlay	All sites	F	C00–97/C44	2018	438.5	178.1	0.406157	40.6157
		Hungary - CONCORD 1.1	All sites	F	C00–97/C44	2018	448.961	#REF!		#REF!
		Hungary - CONCORD 1.2A	All sites	F	C00–97/C44	2018	#REF!	#REF!		#REF!
		Hungary - CONCORD 1.2C	All sites	F	C00–97/C44	2018	368.678	#REF!		#REF!
		Moldova	All sites	F	C00–97/C44	2018	284.9	138.1	0.484731	48.4731
		Poland	All sites	F	C00–97/C44	2018	312.4	153.3	0.490717	49.0717
		Romania	All sites	F	C00–97/C44	2018	261.6	128.2	0.490061	49.0061
		Russian Federation	All sites	F	C00–97/C44	2018	274.7	127.5	0.464143	46.4143
		Slovakia	All sites	F	C00–97/C44	2018	343.9	160.1	0.465542	46.5542
		Ukraine	All sites	F	C00–97/C44	2018	262	122.1	0.466031	46.6031
		Northern Europe	All sites	F	C00–97/C44	2018	391.4	135.4	0.345938	34.5938
		Denmark	All sites	F	C00–97/C44	2018	432.9	156.4	0.361284	36.1284
		Estonia	All sites	F	C00–97/C44	2018	324.8	130.1	0.400554	40.0554
		Finland	All sites	F	C00–97/C44	2018	348	107.1	0.307759	30.7759
		Iceland	All sites	F	C00–97/C44	2018	348.4	133	0.381745	38.1745
		Ireland	All sites	F	C00–97/C44	2018	410	143.3	0.349512	34.9512
		Latvia	All sites	F	C00–97/C44	2018	361.8	140.6	0.388612	38.8612
		Lithuania	All sites	F	C00–97/C44	2018	335.7	131.4	0.391421	39.1421
		Norway	All sites	F	C00–97/C44	2018	414	127.1	0.307005	30.7005
		Sweden	All sites	F	C00–97/C44	2018	365.4	121.4	0.332239	33.2239
		United Kingdom	All sites	F	C00–97/C44	2018	398.5	138.7	0.348055	34.8055
		Southern Europe	All sites	F	C00–97/C44	2018	326.3	113.7	0.348452	34.8452
		Albania	All sites	F	C00–97/C44	2018	196.3	87.3	0.444727	44.4727
		Bosnia Herzegovina	All sites	F	C00–97/C44	2018	267.8	128.9	0.481329	48.1329
		Croatia	All sites	F	C00–97/C44	2018	339	150.6	0.444248	44.4248
		Cyprus	All sites	F	C00–97/C44	2018	305.5	115.9	0.379378	37.9378
		Greece	All sites	F	C00–97/C44	2018	318.2	115.2	0.362036	36.2036
		Italy	All sites	F	C00–97/C44	2018	356.1	114.7	0.322101	32.2101
		FYR Macedonia	All sites	F	C00–97/C44	2018	279.7	120.4	0.430461	43.0461
		Malta	All sites	F	C00–97/C44	2018	334.4	104.2	0.311603	31.1603
		Montenegro	All sites	F	C00–97/C44	2018	282.9	124	0.438317	43.8317
		Portugal	All sites	F	C00–97/C44	2018	288.6	102.4	0.354816	35.4816
		Serbia	All sites	F	C00–97/C44	2018	377.2	170.6	0.45228	45.228
		Slovenia	All sites	F	C00–97/C44	2018	343.4	136.4	0.397204	39.7204
		Spain	All sites	F	C00–97/C44	2018	298.5	98.1	0.328643	32.8643
		Western Europe	All sites	F	C00–97/C44	2018	374.6	126.8	0.338494	33.8494
		Austria	All sites	F	C00–97/C44	2018	301.6	120.1	0.39821	39.821
		Belgium	All sites	F	C00–97/C44	2018	424.1	126.6	0.298515	29.8515
		France	All sites	F	C00–97/C44	2018	380.6	123	0.323174	32.3174
		Germany	All sites	F	C00–97/C44	2018	368.9	128.4	0.348062	34.8062
		Luxembourg	All sites	F	C00–97/C44	2018	376.5	115.1	0.30571	30.571
		Netherlands	All sites	F	C00–97/C44	2018	405.8	148.6	0.36619	36.619
		Switzerland	All sites	F	C00–97/C44	2018	343.7	105.3	0.306372	30.6372

## Sheet: Incidence_Male_1.1
1.1
Ferlay		2011	2012	2013	2014	2015	2016	2017	2018	2019	2020	2021
	ESP 1976
	0-29	43000	43000	43000	43000	43000	43000	43000	43000	43000	43000	43000
	30-39	14000	14000	14000	14000	14000	14000	14000	14000	14000	14000	14000
	40-49	14000	14000	14000	14000	14000	14000	14000	14000	14000	14000	14000
	50-59	13000	13000	13000	13000	13000	13000	13000	13000	13000	13000	13000
	60-69	9000	9000	9000	9000	9000	9000	9000	9000	9000	9000	9000
	70-79	5000	5000	5000	5000	5000	5000	5000	5000	5000	5000	5000
	80+	2000	2000	2000	2000	2000	2000	2000	2000	2000	2000	2000
	INCIDENCE	2011	2012	2013	2014	2015	2016	2017	2018	2019	2020	2021
	0-29	814	770	741	750	688	706	665	630	656	543	541
	30-39	1101	974	1043	1025	1011	954	887	862	773	712	678
	40-49	2053	2024	1993	2026	1979	2152	2038	2012	1948	1801	1711
	50-59	7076	6515	6346	5921	5406	5103	4965	4611	4646	4064	3850
	60-69	10179	10114	10606	10698	11047	11523	11153	10824	10583	9143	8850
	70-79	8587	8155	8681	8641	8764	8768	8986	8791	9270	7907	8174
	80+	4162	4088	4036	3975	3838	3793	3614	3442	3503	2881	3148
	KSH mid Y pop	2011	2012	2013	2014	2015	2016	2017	2018	2019	2020	2021
	0-29	1713359	1.66836e+06	1.65365e+06	1642172	1630978	1.61774e+06	1.60669e+06	1598951	1590747	1577623	1.56143e+06
	30-39	822636	795783	784136	762288	733586	705889	682803	667000	656428	648258	643892
	40-49	649446	667653	682298	702969	732332	759357	778452	791352	799936	802522	799924
	50-59	659862	668706	650856	627786	604628	587867	582238	586944	596661	607371	617596
	60-69	493312	519658	530538	546904	565778	581418	586207	582600	576336	567555	555870
	70-79	276213	282008	287754	294896	300868	304946	311774	320358	329500	337876	342890
	80+	122984	118143	120441	122570	123980	124686	125283	126507	128697	131088	132730
	Age-specific	2011	2012	2013	2014	2015	2016	2017	2018	2019	2020	2021
	0-29	47.509	46.1531	44.81	45.6712	42.1833	43.6411	41.3895	39.4008	41.2385	34.4189	34.6477
	30-39	133.838	122.395	133.013	134.464	137.816	135.149	129.906	129.235	117.759	109.833	105.297
	40-49	316.115	303.151	292.101	288.206	270.233	283.398	261.802	254.248	243.519	224.418	213.895
	50-59	1072.35	974.27	975.024	943.156	894.104	868.053	852.743	785.595	778.667	669.113	623.385
	60-69	2063.4	1946.28	1999.1	1956.1	1952.53	1981.88	1902.57	1857.88	1836.25	1610.95	1592.1
	70-79	3108.83	2891.77	3016.81	2930.19	2912.91	2875.26	2882.22	2744.12	2813.35	2340.21	2383.86
	80-89	3384.19	3460.21	3351.02	3243.04	3095.65	3042.04	2884.67	2720.8	2721.9	2197.76	2371.73
	Age-standardised	2011	2012	2013	2014	2015	2016	2017	2018	2019	2020	2021
	0-29	2.04289e+06	1.98458e+06	1.92683e+06	1.96386e+06	1.81388e+06	1.87657e+06	1.77975e+06	1.69424e+06	1.77325e+06	1.48001e+06	1.48985e+06
	30-39	1.87373e+06	1.71353e+06	1.86218e+06	1.88249e+06	1.92943e+06	1.89208e+06	1.81868e+06	1.80929e+06	1.64862e+06	1.53766e+06	1.47416e+06
	40-49	4.42561e+06	4.24412e+06	4.08942e+06	4.03489e+06	3.78326e+06	3.96757e+06	3.66522e+06	3.55948e+06	3.40927e+06	3.14185e+06	2.99453e+06
	50-59	1.39405e+07	1.26655e+07	1.26753e+07	1.2261e+07	1.16234e+07	1.12847e+07	1.10857e+07	1.02127e+07	1.01227e+07	8.69847e+06	8.104e+06
	60-69	1.85706e+07	1.75165e+07	1.79919e+07	1.76049e+07	1.75728e+07	1.78369e+07	1.71231e+07	1.67209e+07	1.65263e+07	1.44985e+07	1.43289e+07
	70-79	1.55442e+07	1.44588e+07	1.50841e+07	1.46509e+07	1.45645e+07	1.43763e+07	1.44111e+07	1.37206e+07	1.40668e+07	1.1701e+07	1.19193e+07
	80-89	6.76839e+06	6.92043e+06	6.70204e+06	6.48609e+06	6.1913e+06	6.08408e+06	5.76934e+06	5.4416e+06	5.44379e+06	4.39552e+06	4.74346e+06
	Total	100000	100000	100000	100000	100000	100000	100000	100000	100000	100000	100000
	INCIDENCE	33972	32640	33446	33036	32733	32999	32308	31172	31379	27051	26952
	Population	4.73781e+06	4.72031e+06	4709672	4699585	4692149	4681905	4.67345e+06	4.67371e+06	4.67831e+06	4672292	4.65433e+06
	Age-specific	10126.2	9744.23	9811.88	9540.83	9305.42	9229.42	8955.3	8531.28	8552.69	7186.7	7324.91
	Age-standardised	6.31659e+07	5.95035e+07	6.03318e+07	5.88842e+07	5.74785e+07	5.73182e+07	5.56529e+07	5.31589e+07	5.29907e+07	4.54531e+07	4.50542e+07
	The age-standardised mortality rate per 100,000 population (all ages) is:	2011	2012	2013	2014	2015	2016	2017	2018	2019	2020	2021
	Rate per 100,000	631.659	595.035	603.318	588.842	574.785	573.182	556.529	531.589	529.907	454.531	450.542
	Lower limit CI95%	624.942	588.58	596.852	582.492	568.559	566.998	550.46	525.687	524.043	449.114	445.163
	Upper limit CI95%	638.376	601.491	609.784	595.192	581.012	579.366	562.597	537.49	535.77	459.947	455.921

## Sheet: Incidence_Male_1.2C
1.2C																1.2C
Ferlay		2011	2012	2013	2014	2015	2016	2017	2018	2019	2020	2021				Ferlay		2011	2012	2013	2014	2015	2016	2017	2018	2019	2020	2021
	ESP 1976																ESP 2013
	0-29	43000	43000	43000	43000	43000	43000	43000	43000	43000	43000	43000					0-29	33500	33500	33500	33500	33500	33500	33500	33500	33500	33500	33500
	30-39	14000	14000	14000	14000	14000	14000	14000	14000	14000	14000	14000					30-39	13500	13500	13500	13500	13500	13500	13500	13500	13500	13500	13500
	40-49	14000	14000	14000	14000	14000	14000	14000	14000	14000	14000	14000					40-49	14000	14000	14000	14000	14000	14000	14000	14000	14000	14000	14000
	50-59	13000	13000	13000	13000	13000	13000	13000	13000	13000	13000	13000					50-59	13500	13500	13500	13500	13500	13500	13500	13500	13500	13500	13500
	60-69	9000	9000	9000	9000	9000	9000	9000	9000	9000	9000	9000					60-69	11500	11500	11500	11500	11500	11500	11500	11500	11500	11500	11500
	70-79	5000	5000	5000	5000	5000	5000	5000	5000	5000	5000	5000					70-79	9000	9000	9000	9000	9000	9000	9000	9000	9000	9000	9000
	80+	2000	2000	2000	2000	2000	2000	2000	2000	2000	2000	2000					80+	5000	5000	5000	5000	5000	5000	5000	5000	5000	5000	5000
	INCIDENCE	2011	2012	2013	2014	2015	2016	2017	2018	2019	2020	2021					INCIDENCE	2011	2012	2013	2014	2015	2016	2017	2018	2019	2020	2021
	0-29	558	521	486	494	457	474	471	455	469	390	399					0-29	558	521	486	494	457	474	471	455	469	390	399
	30-39	787	694	717	717	733	670	633	653	553	526	531					30-39	787	694	717	717	733	670	633	653	553	526	531
	40-49	1594	1603	1526	1529	1482	1609	1502	1550	1485	1431	1360					40-49	1594	1603	1526	1529	1482	1609	1502	1550	1485	1431	1360
	50-59	6084	5609	5435	5108	4604	4320	4262	3932	3965	3462	3326					50-59	6084	5609	5435	5108	4604	4320	4262	3932	3965	3462	3326
	60-69	9016	8978	9261	9551	9782	10187	9937	9737	9395	8148	7983					60-69	9016	8978	9261	9551	9782	10187	9937	9737	9395	8148	7983
	70-79	7488	7112	7597	7610	7787	7737	8055	7873	8239	6997	7358					70-79	7488	7112	7597	7610	7787	7737	8055	7873	8239	6997	7358
	80+	3429	3387	3324	3354	3242	3194	3111	2913	2953	2462	2707					80+	3429	3387	3324	3354	3242	3194	3111	2913	2953	2462	2707
	KSH mid Y pop	2011	2012	2013	2014	2015	2016	2017	2018	2019	2020	2021					KSH mid Y pop	2011	2012	2013	2014	2015	2016	2017	2018	2019	2020	2021
	0-29	1713359	1.66836e+06	1.65365e+06	1642172	1630978	1.61774e+06	1.60669e+06	1598951	1590747	1577623	1.56143e+06					0-29	1713359	1.66836e+06	1.65365e+06	1642172	1630978	1.61774e+06	1.60669e+06	1598951	1590747	1577623	1.56143e+06
	30-39	822636	795783	784136	762288	733586	705889	682803	667000	656428	648258	643892					30-39	822636	795783	784136	762288	733586	705889	682803	667000	656428	648258	643892
	40-49	649446	667653	682298	702969	732332	759357	778452	791352	799936	802522	799924					40-49	649446	667653	682298	702969	732332	759357	778452	791352	799936	802522	799924
	50-59	659862	668706	650856	627786	604628	587867	582238	586944	596661	607371	617596					50-59	659862	668706	650856	627786	604628	587867	582238	586944	596661	607371	617596
	60-69	493312	519658	530538	546904	565778	581418	586207	582600	576336	567555	555870					60-69	493312	519658	530538	546904	565778	581418	586207	582600	576336	567555	555870
	70-79	276213	282008	287754	294896	300868	304946	311774	320358	329500	337876	342890					70-79	276213	282008	287754	294896	300868	304946	311774	320358	329500	337876	342890
	80+	122984	118143	120441	122570	123980	124686	125283	126507	128697	131088	132730					80+	122984	118143	120441	122570	123980	124686	125283	126507	128697	131088	132730
	Age-specific	2011	2012	2013	2014	2015	2016	2017	2018	2019	2020	2021					Age-specific	2011	2012	2013	2014	2015	2016	2017	2018	2019	2020	2021
	0-29	32.5676	31.2283	29.3895	30.0821	28.02	29.3001	29.3149	28.4562	29.483	24.7207	25.5535					0-29	32.5676	31.2283	29.3895	30.0821	28.02	29.3001	29.3149	28.4562	29.483	24.7207	25.5535
	30-39	95.668	87.2097	91.4383	94.0589	99.9202	94.9158	92.7061	97.901	84.2438	81.1406	82.4672					30-39	95.668	87.2097	91.4383	94.0589	99.9202	94.9158	92.7061	97.901	84.2438	81.1406	82.4672
	40-49	245.44	240.095	223.656	217.506	202.367	211.89	192.947	195.867	185.64	178.313	170.016					40-49	245.44	240.095	223.656	217.506	202.367	211.89	192.947	195.867	185.64	178.313	170.016
	50-59	922.012	838.785	835.054	813.653	761.461	734.86	732.002	669.911	664.531	569.998	538.54					50-59	922.012	838.785	835.054	813.653	761.461	734.86	732.002	669.911	664.531	569.998	538.54
	60-69	1827.64	1727.67	1745.59	1746.38	1728.95	1752.1	1695.13	1671.3	1630.12	1435.63	1436.13					60-69	1827.64	1727.67	1745.59	1746.38	1728.95	1752.1	1695.13	1671.3	1630.12	1435.63	1436.13
	70-79	2710.95	2521.92	2640.1	2580.57	2588.18	2537.17	2583.61	2457.57	2500.46	2070.88	2145.88					70-79	2710.95	2521.92	2640.1	2580.57	2588.18	2537.17	2583.61	2457.57	2500.46	2070.88	2145.88
	80-89	2788.18	2866.86	2759.86	2736.4	2614.93	2561.63	2483.18	2302.64	2294.54	1878.13	2039.48					80-89	2788.18	2866.86	2759.86	2736.4	2614.93	2561.63	2483.18	2302.64	2294.54	1878.13	2039.48
	Age-standardised	2011	2012	2013	2014	2015	2016	2017	2018	2019	2020	2021					Age-standardised	2011	2012	2013	2014	2015	2016	2017	2018	2019	2020	2021
	0-29	1.40041e+06	1.34282e+06	1.26375e+06	1.29353e+06	1.20486e+06	1.2599e+06	1.26054e+06	1.22361e+06	1.26777e+06	1.06299e+06	1.0988e+06					0-29	1.09101e+06	1.04615e+06	984549	1.00775e+06	938670	981554	982050	953281	987681	828145	856041
	30-39	1.33935e+06	1.22094e+06	1.28014e+06	1.31682e+06	1.39888e+06	1.32882e+06	1.29789e+06	1.37061e+06	1.17941e+06	1.13597e+06	1.15454e+06					30-39	1.29152e+06	1.17733e+06	1.23442e+06	1.26979e+06	1.34892e+06	1.28136e+06	1.25153e+06	1.32166e+06	1.13729e+06	1.0954e+06	1.11331e+06
	40-49	3.43616e+06	3.36133e+06	3.13119e+06	3.04508e+06	2.83314e+06	2.96646e+06	2.70126e+06	2.74214e+06	2.59896e+06	2.49638e+06	2.38022e+06					40-49	3.43616e+06	3.36133e+06	3.13119e+06	3.04508e+06	2.83314e+06	2.96646e+06	2.70126e+06	2.74214e+06	2.59896e+06	2.49638e+06	2.38022e+06
	50-59	1.19862e+07	1.09042e+07	1.08557e+07	1.05775e+07	9.89899e+06	9.55318e+06	9.51603e+06	8.70885e+06	8.63891e+06	7.40997e+06	7.00102e+06					50-59	1.24472e+07	1.13236e+07	1.12732e+07	1.09843e+07	1.02797e+07	9.92061e+06	9.88203e+06	9.0438e+06	8.97117e+06	7.69497e+06	7.27029e+06
	60-69	1.64488e+07	1.55491e+07	1.57103e+07	1.57174e+07	1.55605e+07	1.57689e+07	1.52562e+07	1.50417e+07	1.46711e+07	1.29207e+07	1.29251e+07					60-69	2.10179e+07	1.98683e+07	2.00743e+07	2.00833e+07	1.98829e+07	2.01491e+07	1.94941e+07	1.922e+07	1.87464e+07	1.65098e+07	1.65154e+07
	70-79	1.35548e+07	1.26096e+07	1.32005e+07	1.29029e+07	1.29409e+07	1.26858e+07	1.2918e+07	1.22878e+07	1.25023e+07	1.03544e+07	1.07294e+07					70-79	2.43986e+07	2.26973e+07	2.37609e+07	2.32251e+07	2.32936e+07	2.28345e+07	2.32525e+07	2.21181e+07	2.25041e+07	1.86379e+07	1.93129e+07
	80-89	5.57636e+06	5.73373e+06	5.51972e+06	5.47279e+06	5.22985e+06	5.12327e+06	4.96636e+06	4.60528e+06	4.58907e+06	3.75626e+06	4.07896e+06					80-89	1.39409e+07	1.43343e+07	1.37993e+07	1.3682e+07	1.30746e+07	1.28082e+07	1.24159e+07	1.15132e+07	1.14727e+07	9.39064e+06	1.01974e+07
	Total	100000	100000	100000	100000	100000	100000	100000	100000	100000	100000	100000					Total	100000	100000	100000	100000	100000	100000	100000	100000	100000	100000	100000
	INCIDENCE	28956	27904	28346	28363	28087	28191	27971	27113	27059	23416	23664					INCIDENCE	28956	27904	28346	28363	28087	28191	27971	27113	27059	23416	23664
	Population	4.73781e+06	4.72031e+06	4709672	4699585	4692149	4681905	4.67345e+06	4.67371e+06	4.67831e+06	4672292	4.65433e+06					Population	4.73781e+06	4.72031e+06	4709672	4699585	4692149	4681905	4.67345e+06	4.67371e+06	4.67831e+06	4672292	4.65433e+06
	Age-specific	8622.46	8313.78	8325.09	8218.64	8023.82	7921.86	7808.89	7423.64	7389.01	6238.81	6438.06					Age-specific	8622.46	8313.78	8325.09	8218.64	8023.82	7921.86	7808.89	7423.64	7389.01	6238.81	6438.06
	Age-standardised	5.3742e+07	5.07217e+07	5.09613e+07	5.0326e+07	4.90671e+07	4.86863e+07	4.79163e+07	4.598e+07	4.54475e+07	3.91366e+07	3.93681e+07					Age-standardised	7.76232e+07	7.38083e+07	7.42579e+07	7.32974e+07	7.16516e+07	7.09418e+07	6.99793e+07	6.69121e+07	6.64183e+07	5.66532e+07	5.76456e+07
	The age-standardised mortality rate per 100,000 population (all ages) is:	2011	2012	2013	2014	2015	2016	2017	2018	2019	2020	2021					The age-standardised mortality rate per 100,000 population (all ages) is:	2011	2012	2013	2014	2015	2016	2017	2018	2019	2020	2021
	Rate per 100,000	537.42	507.217	509.613	503.26	490.671	486.863	479.163	459.8	454.475	391.366	393.681					Rate per 100,000	776.232	738.083	742.579	732.974	716.516	709.418	699.793	669.121	664.183	566.532	576.456
	Lower limit CI95%	531.23	501.265	503.68	497.403	484.933	481.18	473.548	454.327	449.06	386.354	388.665					Lower limit CI95%	767.291	729.422	733.934	724.444	708.136	701.136	691.592	661.157	656.269	559.276	569.112
	Upper limit CI95%	543.61	513.168	515.546	509.117	496.41	492.547	484.779	465.274	459.89	396.379	398.697					Upper limit CI95%	785.173	746.743	751.223	741.504	724.896	717.699	707.994	677.086	672.097	573.788	583.801

## Sheet: Incidence_Total_1.2C
1.2C																	1.2C
Ferlay		2011	2012	2013	2014	2015	2016	2017	2018	2019	2020	2021					Ferlay		2011	2012	2013	2014	2015	2016	2017	2018	2019	2020	2021
	ESP 1976																	ESP 2013
	0-29	43000	43000	43000	43000	43000	43000	43000	43000	43000	43000	43000						0-29	33500	33500	33500	33500	33500	33500	33500	33500	33500	33500	33500
	30-39	14000	14000	14000	14000	14000	14000	14000	14000	14000	14000	14000						30-39	13500	13500	13500	13500	13500	13500	13500	13500	13500	13500	13500
	40-49	14000	14000	14000	14000	14000	14000	14000	14000	14000	14000	14000						40-49	14000	14000	14000	14000	14000	14000	14000	14000	14000	14000	14000
	50-59	13000	13000	13000	13000	13000	13000	13000	13000	13000	13000	13000						50-59	13500	13500	13500	13500	13500	13500	13500	13500	13500	13500	13500
	60-69	9000	9000	9000	9000	9000	9000	9000	9000	9000	9000	9000						60-69	11500	11500	11500	11500	11500	11500	11500	11500	11500	11500	11500
	70-79	5000	5000	5000	5000	5000	5000	5000	5000	5000	5000	5000						70-79	9000	9000	9000	9000	9000	9000	9000	9000	9000	9000	9000
	80+	2000	2000	2000	2000	2000	2000	2000	2000	2000	2000	2000						80+	5000	5000	5000	5000	5000	5000	5000	5000	5000	5000	5000
	INCIDENCE	2011	2012	2013	2014	2015	2016	2017	2018	2019	2020	2021						INCIDENCE	2011	2012	2013	2014	2015	2016	2017	2018	2019	2020	2021
	0-29	1144	1131	1005	1011	989	1025	887	907	864	765	802						0-29	1144	1131	1005	1011	989	1025	887	907	864	765	802
	30-39	1923	1778	1853	1801	1870	1736	1616	1625	1460	1350	1389						30-39	1923	1778	1853	1801	1870	1736	1616	1625	1460	1350	1389
	40-49	3885	3871	3859	3927	4060	4325	4140	4122	4090	3915	3952						40-49	3885	3871	3859	3927	4060	4325	4140	4122	4090	3915	3952
	50-59	11684	10857	10760	10169	9165	8891	8425	8145	8142	7211	7138						50-59	11684	10857	10760	10169	9165	8891	8425	8145	8142	7211	7138
	60-69	16882	16365	17147	17711	18215	18716	18358	18034	17482	15298	15268						60-69	16882	16365	17147	17711	18215	18716	18358	18034	17482	15298	15268
	70-79	14476	14005	14707	14686	14933	14952	15232	15193	15688	13550	14375						70-79	14476	14005	14707	14686	14933	14952	15232	15193	15688	13550	14375
	80+	8100	8092	8014	7950	7683	7601	7426	7081	6988	5856	6481						80+	8100	8092	8014	7950	7683	7601	7426	7081	6988	5856	6481
	KSH mid Y pop	2011	2012	2013	2014	2015	2016	2017	2018	2019	2020	2021						KSH mid Y pop	2011	2012	2013	2014	2015	2016	2017	2018	2019	2020	2021
	0-29	3348247	3.25347e+06	3222891	3.19815e+06	3174219	3.14698e+06	3124316	3.10771e+06	3.09049e+06	3.06515e+06	3.03486e+06						0-29	3348247	3.25347e+06	3222891	3.19815e+06	3174219	3.14698e+06	3124316	3.10771e+06	3.09049e+06	3.06515e+06	3.03486e+06
	30-39	1.6132e+06	1.57186e+06	1.54901e+06	1.5062e+06	1.44882e+06	1392656	1344477	1308520	1282730	1.26372e+06	1252889						30-39	1.6132e+06	1.57186e+06	1.54901e+06	1.5062e+06	1.44882e+06	1392656	1344477	1308520	1282730	1.26372e+06	1252889
	40-49	1300210	1.33497e+06	1361813	1.40077e+06	1.45675e+06	1508321	1544204	1567216	1.58196e+06	1586425	1.58205e+06						40-49	1300210	1.33497e+06	1361813	1.40077e+06	1.45675e+06	1508321	1544204	1567216	1.58196e+06	1586425	1.58205e+06
	50-59	1.40714e+06	1.41185e+06	1.37144e+06	1319224	1265997	1.22542e+06	1.20824e+06	1.21277e+06	1.22674e+06	1243024	1.25973e+06						50-59	1.40714e+06	1.41185e+06	1.37144e+06	1319224	1265997	1.22542e+06	1.20824e+06	1.21277e+06	1.22674e+06	1243024	1.25973e+06
	60-69	1139612	1.18542e+06	1207953	1241998	1.28162e+06	1.316e+06	1326861	1318344	1303633	1.28291e+06	1255371						60-69	1139612	1.18542e+06	1207953	1241998	1.28162e+06	1.316e+06	1326861	1318344	1303633	1.28291e+06	1255371
	70-79	753552	760908	771173	784904	796012	801538	813264	830522	849677	867395	880190						70-79	753552	760908	771173	784904	796012	801538	813264	830522	849677	867395	880190
	80+	409764	401886	408798	415214	419613	423108	426608	430482	435912	441524	444802						80+	409764	401886	408798	415214	419613	423108	426608	430482	435912	441524	444802
	Age-specific	2011	2012	2013	2014	2015	2016	2017	2018	2019	2020	2021						Age-specific	2011	2012	2013	2014	2015	2016	2017	2018	2019	2020	2021
	0-29	34.1671	34.7629	31.1832	31.612	31.1573	32.5709	28.3902	29.1855	27.9567	24.958	26.4263						0-29	34.1671	34.7629	31.1832	31.612	31.1573	32.5709	28.3902	29.1855	27.9567	24.958	26.4263
	30-39	119.204	113.115	119.625	119.572	129.07	124.654	120.195	124.186	113.82	106.828	110.864						30-39	119.204	113.115	119.625	119.572	129.07	124.654	120.195	124.186	113.82	106.828	110.864
	40-49	298.798	289.97	283.372	280.345	278.703	286.743	268.099	263.014	258.54	246.781	249.803						40-49	298.798	289.97	283.372	280.345	278.703	286.743	268.099	263.014	258.54	246.781	249.803
	50-59	830.338	768.992	784.575	770.832	723.935	725.544	697.298	671.605	663.711	580.118	566.628						50-59	830.338	768.992	784.575	770.832	723.935	725.544	697.298	671.605	663.711	580.118	566.628
	60-69	1481.38	1380.52	1419.51	1426.01	1421.25	1422.19	1383.57	1367.93	1341.02	1192.44	1216.21						60-69	1481.38	1380.52	1419.51	1426.01	1421.25	1422.19	1383.57	1367.93	1341.02	1192.44	1216.21
	70-79	1921.04	1840.56	1907.09	1871.06	1875.98	1865.41	1872.95	1829.33	1846.35	1562.15	1633.17						70-79	1921.04	1840.56	1907.09	1871.06	1875.98	1865.41	1872.95	1829.33	1846.35	1562.15	1633.17
	80-89	1976.75	2013.5	1960.38	1914.68	1830.97	1796.47	1740.71	1644.9	1603.08	1326.32	1457.05						80-89	1976.75	2013.5	1960.38	1914.68	1830.97	1796.47	1740.71	1644.9	1603.08	1326.32	1457.05
	Age-standardised	2011	2012	2013	2014	2015	2016	2017	2018	2019	2020	2021						Age-standardised	2011	2012	2013	2014	2015	2016	2017	2018	2019	2020	2021
	0-29	1.46919e+06	1.4948e+06	1.34088e+06	1.35932e+06	1.33976e+06	1.40055e+06	1.22078e+06	1.25497e+06	1.20214e+06	1.07319e+06	1.13633e+06						0-29	1.1446e+06	1.16456e+06	1.04464e+06	1.059e+06	1.04377e+06	1.09113e+06	951072	977713	936550	836092	885280
	30-39	1.66885e+06	1.58361e+06	1.67475e+06	1.67401e+06	1.80698e+06	1.74515e+06	1.68274e+06	1.73861e+06	1.59348e+06	1.49559e+06	1.55209e+06						30-39	1.60925e+06	1.52705e+06	1.61494e+06	1.61423e+06	1.74245e+06	1.68283e+06	1.62264e+06	1.67651e+06	1.53657e+06	1.44218e+06	1.49666e+06
	40-49	4.18317e+06	4.05957e+06	3.96721e+06	3.92483e+06	3.90185e+06	4.0144e+06	3.75339e+06	3.6822e+06	3.61956e+06	3.45494e+06	3.49724e+06						40-49	4.18317e+06	4.05957e+06	3.96721e+06	3.92483e+06	3.90185e+06	4.0144e+06	3.75339e+06	3.6822e+06	3.61956e+06	3.45494e+06	3.49724e+06
	50-59	1.07944e+07	9.99689e+06	1.01995e+07	1.00208e+07	9.41116e+06	9.43208e+06	9.06487e+06	8.73086e+06	8.62824e+06	7.54153e+06	7.36616e+06						50-59	1.12096e+07	1.03814e+07	1.05918e+07	1.04062e+07	9.77313e+06	9.79485e+06	9.41352e+06	9.06667e+06	8.9601e+06	7.83159e+06	7.64948e+06
	60-69	1.33324e+07	1.24247e+07	1.27756e+07	1.28341e+07	1.27912e+07	1.27997e+07	1.24521e+07	1.23114e+07	1.20692e+07	1.0732e+07	1.09459e+07						60-69	1.70359e+07	1.5876e+07	1.63244e+07	1.63991e+07	1.63444e+07	1.63552e+07	1.5911e+07	1.57312e+07	1.54217e+07	1.37131e+07	1.39865e+07
	70-79	9.60518e+06	9.20281e+06	9.53547e+06	9.35528e+06	9.37989e+06	9.32706e+06	9.36473e+06	9.14665e+06	9.23174e+06	7.81074e+06	8.16585e+06						70-79	1.72893e+07	1.65651e+07	1.71639e+07	1.68395e+07	1.68838e+07	1.67887e+07	1.68565e+07	1.6464e+07	1.66171e+07	1.40593e+07	1.46985e+07
	80-89	3.9535e+06	4.02701e+06	3.92076e+06	3.82936e+06	3.66195e+06	3.59294e+06	3.48142e+06	3.2898e+06	3.20616e+06	2.65263e+06	2.9141e+06						80-89	9.88374e+06	1.00675e+07	9.8019e+06	9.57339e+06	9.15486e+06	8.98234e+06	8.70354e+06	8.2245e+06	8.01539e+06	6.63158e+06	7.28526e+06
	Total	100000	100000	100000	100000	100000	100000	100000	100000	100000	100000	100000						Total	100000	100000	100000	100000	100000	100000	100000	100000	100000	100000	100000
	INCIDENCE	58094	56099	57345	57255	56915	57246	56084	55107	54714	47945	49405						INCIDENCE	58094	56099	57345	57255	56915	57246	56084	55107	54714	47945	49405
	Population	9.97173e+06	9.92036e+06	9.89308e+06	9866468	9843028	9814023	9787966	9.77556e+06	9771141	9750149	9709891						Population	9.97173e+06	9.92036e+06	9.89308e+06	9866468	9843028	9814023	9787966	9.77556e+06	9771141	9750149	9709891
	Age-specific	6661.67	6441.43	6505.74	6414.1	6291.07	6253.59	6111.2	5930.15	5854.48	5039.59	5260.16						Age-specific	6661.67	6441.43	6505.74	6414.1	6291.07	6253.59	6111.2	5930.15	5854.48	5039.59	5260.16
	Age-standardised	4.50067e+07	4.27894e+07	4.34141e+07	4.29977e+07	4.22928e+07	4.23119e+07	4.102e+07	4.01544e+07	3.95505e+07	3.47606e+07	3.55777e+07						Age-standardised	6.23555e+07	5.96412e+07	6.05086e+07	5.98163e+07	5.88442e+07	5.87095e+07	5.72117e+07	5.58227e+07	5.51071e+07	4.79688e+07	4.94989e+07
	The age-standardised mortality rate per 100,000 population (all ages) is:	2011	2012	2013	2014	2015	2016	2017	2018	2019	2020	2021						The age-standardised mortality rate per 100,000 population (all ages) is:	2011	2012	2013	2014	2015	2016	2017	2018	2019	2020	2021
	Rate per 100,000	450.067	427.894	434.141	429.977	422.928	423.119	410.2	401.544	395.505	347.606	355.777						Rate per 100,000	623.555	596.412	605.086	598.163	588.442	587.095	572.117	558.227	551.071	479.688	494.989
	Lower limit CI95%	446.407	424.353	430.588	426.455	419.454	419.653	406.805	398.192	392.191	344.495	352.64						Lower limit CI95%	618.485	591.476	600.134	593.263	583.608	582.285	567.382	553.567	546.453	475.394	490.624
	Upper limit CI95%	453.727	431.435	437.695	433.499	426.403	426.585	413.595	404.897	398.819	350.718	358.914						Upper limit CI95%	628.626	601.347	610.039	603.063	593.277	591.904	576.852	562.888	555.688	483.982	499.354

[truncated: 2 more sheets: Incidence_Female_1.1, Incidence_Female_1.2C]
